# Supplementary material for: Unified Transcriptomic Signature of Arbuscular Mycorrhiza Colonization in Roots of Medicago truncatula by Integration of Machine Learning, Promoter Analysis, and Direct Merging Meta-Analysis
Source: Front Plant Sci. 2018 Nov 12;9:1550. doi: 10.3389/fpls.2018.01550 (PMC6240842; doi:10.3389/fpls.2018.01550)
Supplement: Supplementary Table 1 — Available expression data on Arbuscular mycorrhiza at NCBI GEO (https://www.ncbi.nlm.nih.gov/geo/) database. [file Table_1.XLSX]

## Sheet: AM microarray
Experiment	Rep in experiment	Year	Reference	GEO accession of experiment	Link of experiment	Description of experiments	Organism	Sample	Strain of Arbuscular mycorrhiza	Time sampling	Time after inoculation	Treatment	Platform	Type of platform	GEO accession of sample	Link of data
1	1	2017	PMID: 28392110	GSE95545	https://www.ncbi.nlm.nih.gov/geo/query/acc.cgi?acc=GSE95545	The array experiment compares gene expression in roots of Medicago truncatula A17 and Medicago truncatula mutant mtpt4-1 colonized with Gigaspora gigantea. Only samples from wild type plants mycorrhized with Gigaspora gigantea were used in this experiment. Plant were harvested 11 days after inoculation.	Medicago truncatula A17	Root	Gigaspora gigantea	18 day post planting	11 days post contact with the spores	Arbuscular mycorrhiza inoculated	Affymetrix	Medicago Genome Array	GSM2516130	https://www.ncbi.nlm.nih.gov/geo/query/acc.cgi?acc=GSM2516130
1	2	2017	PMID: 28392110	GSE95545	https://www.ncbi.nlm.nih.gov/geo/query/acc.cgi?acc=GSE95545		Medicago truncatula A17	Root	Gigaspora gigantea	18 day post planting	11 days post contact with the spores	Arbuscular mycorrhiza inoculated	Affymetrix	Medicago Genome Array	GSM2516131	https://www.ncbi.nlm.nih.gov/geo/query/acc.cgi?acc=GSM2516131
1	3	2017	PMID: 28392110	GSE95545	https://www.ncbi.nlm.nih.gov/geo/query/acc.cgi?acc=GSE95545		Medicago truncatula A17	Root	Gigaspora gigantea	18 day post planting	11 days post contact with the spores	Arbuscular mycorrhiza inoculated	Affymetrix	Medicago Genome Array	GSM2516132	https://www.ncbi.nlm.nih.gov/geo/query/acc.cgi?acc=GSM2516132
2	1	2013	PMID: 23506613	GSE38847	https://www.ncbi.nlm.nih.gov/geo/query/acc.cgi?acc=GSE38847	In this experiment the impact of P limitation and both P and N limitation on Medicago root transcriptome in response to the AM fungus Rhizophagus irregularis (formerly Glomus intraradices (BEG141)) were investigated. Only sampes from low input P colonized with Rhizophagus irregularis could e implyed from this study.Plant were harvested 4 weeks after inoculation.	Medicago truncatula A17	Root	Rhizophagus irregularis (Glomus intraradices)		4 weeks after inoculation	Arbuscular mycorrhiza inoculated	Affymetrix	Medicago Genome Array	GSM950680	https://www.ncbi.nlm.nih.gov/geo/query/acc.cgi?acc=GSM950680
2	2	2013	PMID: 23506613	GSE38847	https://www.ncbi.nlm.nih.gov/geo/query/acc.cgi?acc=GSE38847		Medicago truncatula A17	Root	Rhizophagus irregularis (Glomus intraradices)		4 weeks after inoculation	Arbuscular mycorrhiza inoculated	Affymetrix	Medicago Genome Array	GSM950682	https://www.ncbi.nlm.nih.gov/geo/query/acc.cgi?acc=GSM950682
2	3	2013	PMID: 23506613	GSE38847	https://www.ncbi.nlm.nih.gov/geo/query/acc.cgi?acc=GSE38847		Medicago truncatula A17	Root	Rhizophagus irregularis (Glomus intraradices)		4 weeks after inoculation	Arbuscular mycorrhiza inoculated	Affymetrix	Medicago Genome Array	GSM950688	https://www.ncbi.nlm.nih.gov/geo/query/acc.cgi?acc=GSM950688
3	1	2013	PMID: 24815324	GSE44102	https://www.ncbi.nlm.nih.gov/geo/query/acc.cgi?acc=GSE44102	In this experiment, root transcriptome of both wild type plants and a hypermycorrhizal mutant (B9) grown on limiting or non-limiting phosphate, were analysed to determine which processes are affected in the hypermycorrhizal mutant. Mycorrhizied wild type plant grown under P limitation were used in this sudy.Plant were harvested 4 weeks after inoculation.	Medicago truncatula Jemalong A17	Root, Mycorrhized	Glomus intraradices	4 weeks	4 weeks after inoculation	Arbuscular mycorrhiza inoculated	Affymetrix	Medicago Genome Array	GSM1078957	https://www.ncbi.nlm.nih.gov/geo/query/acc.cgi?acc=GSM1078957
3	2	2013	PMID: 24815324	GSE44102	https://www.ncbi.nlm.nih.gov/geo/query/acc.cgi?acc=GSE44102		Medicago truncatula Jemalong A17	Root, Mycorrhized	Glomus intraradices	4 weeks	4 weeks after inoculation	Arbuscular mycorrhiza inoculated	Affymetrix	Medicago Genome Array	GSM1078949	https://www.ncbi.nlm.nih.gov/geo/query/acc.cgi?acc=GSM1078949
3	3	2013	PMID: 24815324	GSE44102	https://www.ncbi.nlm.nih.gov/geo/query/acc.cgi?acc=GSE44102		Medicago truncatula Jemalong A17	Root, Mycorrhized	Glomus intraradices	4 weeks	4 weeks after inoculation	Arbuscular mycorrhiza inoculated	Affymetrix	Medicago Genome Array	GSM1078951	https://www.ncbi.nlm.nih.gov/geo/query/acc.cgi?acc=GSM1078951
4	1	2011	PMID: 22034628	GSE32208	https://www.ncbi.nlm.nih.gov/geo/query/acc.cgi?acc=GSE32208	In this experiment gene expression of medicago roots in response to colonization by two different arbuscular mycorrhizal fungi (Glomus intraradices and Glomus mosseae) and in response to a treatment with phosphatewere studied. Samples from inoculated plants and non inoculated plants under P limitation were used in this study. Non inoculated plants were used as contol of this study.	Medicago truncatula Jemalong A17	Root, Mycorrhized	Glomus intraradices	4 weeks	4 weeks after inoculation	Arbuscular mycorrhiza inoculated	Affymetrix	Medicago Genome Array	GSM797965	https://www.ncbi.nlm.nih.gov/geo/query/acc.cgi?acc=GSM797965
4	2	2011	PMID: 22034628	GSE32208	https://www.ncbi.nlm.nih.gov/geo/query/acc.cgi?acc=GSE32208		Medicago truncatula Jemalong A17	Root, Mycorrhized	Glomus intraradices	4 weeks	4 weeks after inoculation	Arbuscular mycorrhiza inoculated	Affymetrix	Medicago Genome Array	GSM797966	https://www.ncbi.nlm.nih.gov/geo/query/acc.cgi?acc=GSM797966
4	3	2011	PMID: 22034628	GSE32208	https://www.ncbi.nlm.nih.gov/geo/query/acc.cgi?acc=GSE32208		Medicago truncatula Jemalong A17	Root, Mycorrhized	Glomus intraradices	4 weeks	4 weeks after inoculation	Arbuscular mycorrhiza inoculated	Affymetrix	Medicago Genome Array	GSM797967	https://www.ncbi.nlm.nih.gov/geo/query/acc.cgi?acc=GSM797967
4	1	2011	PMID: 22034628	GSE32208	https://www.ncbi.nlm.nih.gov/geo/query/acc.cgi?acc=GSE32208		Medicago truncatula Jemalong A17	Root, Mycorrhized	Glomus mosseae	4 weeks	4 weeks after inoculation	Arbuscular mycorrhiza inoculated	Affymetrix	Medicago Genome Array	GSM797968	https://www.ncbi.nlm.nih.gov/geo/query/acc.cgi?acc=GSM797968
4	2	2011	PMID: 22034628	GSE32208	https://www.ncbi.nlm.nih.gov/geo/query/acc.cgi?acc=GSE32208		Medicago truncatula Jemalong A17	Root, Mycorrhized	Glomus mosseae	4 weeks	4 weeks after inoculation	Arbuscular mycorrhiza inoculated	Affymetrix	Medicago Genome Array	GSM797969	https://www.ncbi.nlm.nih.gov/geo/query/acc.cgi?acc=GSM797969
4	3	2011	PMID: 22034628	GSE32208	https://www.ncbi.nlm.nih.gov/geo/query/acc.cgi?acc=GSE32208		Medicago truncatula Jemalong A17	Root, Mycorrhized	Glomus mosseae	4 weeks	4 weeks after inoculation	Arbuscular mycorrhiza inoculated	Affymetrix	Medicago Genome Array	GSM797970	https://www.ncbi.nlm.nih.gov/geo/query/acc.cgi?acc=GSM797970
4	1	2011	PMID: 22034628	GSE32208	https://www.ncbi.nlm.nih.gov/geo/query/acc.cgi?acc=GSE32208		Medicago truncatula Jemalong A17	Root, Non-ycorrhized	None	4 weeks		Non inoculated Control with low P(20miM)	Affymetrix	Medicago Genome Array	GSM797971	https://www.ncbi.nlm.nih.gov/geo/query/acc.cgi?acc=GSM797971
4	2	2011	PMID: 22034628	GSE32208	https://www.ncbi.nlm.nih.gov/geo/query/acc.cgi?acc=GSE32208		Medicago truncatula Jemalong A17	Root, Non-ycorrhized	None	4 weeks		Non inoculated Control with low P(20miM)	Affymetrix	Medicago Genome Array	GSM797972	https://www.ncbi.nlm.nih.gov/geo/query/acc.cgi?acc=GSM797972
4	3	2011	PMID: 22034628	GSE32208	https://www.ncbi.nlm.nih.gov/geo/query/acc.cgi?acc=GSE32208		Medicago truncatula Jemalong A17	Root, Non-ycorrhized	None	4 weeks		Non inoculated Control with low P(20miM)	Affymetrix	Medicago Genome Array	GSM797973	https://www.ncbi.nlm.nih.gov/geo/query/acc.cgi?acc=GSM797973

## Sheet: RNA-seq AM
Experiment	Rep in experiment	Year	Reference	GEO accession of experiment	Link of experiment	Description of experiment	Organism	Explanation	Sample	Strain of Arbuscular mycorrhiza	Time sampling	Time after inoculation	Colonisation	Extracted molecule	RNA extraction protocol	Platform	Single/paired end	Length of reads (bp)	whole treanscriptome or Ploy A	Preparation kit	Adaptor	Treatment	GEO accession of sample	Link of data
1	1	2017	Plant Physiol 2017 Mar;173(3):1811-1823. PMID: 28159827	GSE94266	https://www.ncbi.nlm.nih.gov/geo/query/acc.cgi?acc=GSE94266	This experiment was designed to determine the effect of K on colonization of Medicago truncatula plants. Plants were co-cultured with the AM fungus Rhizophagus irregularis under high and low K+ regimes for six weeks. In this study only samples from inoculated and non inoculated plants under normal K were imployed.	Medicago truncatula Jemalong A17		Root	Rhizophagus irregularis		6 weeks	Root colonized with Rhizophagus irregularis	Total RNA	PureLink® RNA Mini Kit (Thermofisher)	Illumina HiSeq 2000	Single end	100	polyA selection	Illumina TrueSeq RNA Sample Preparation kit	TruSeq v3	Arbuscular mycorrhiza inoculated	GSM2471944	https://www.ncbi.nlm.nih.gov/geo/query/acc.cgi?acc=GSM2471944
1	2	2017	Plant Physiol 2017 Mar;173(3):1811-1823. PMID: 28159827	GSE94266	https://www.ncbi.nlm.nih.gov/geo/query/acc.cgi?acc=GSE94266		Medicago truncatula Jemalong A17		Root	Rhizophagus irregularis		6 weeks	Root colonized with Rhizophagus irregularis	Total RNA	PureLink® RNA Mini Kit (Thermofisher)	Illumina HiSeq 2000	Single end	100	polyA selection	Illumina TrueSeq RNA Sample Preparation kit	TruSeq v3	Arbuscular mycorrhiza inoculated	GSM2471945	https://www.ncbi.nlm.nih.gov/geo/query/acc.cgi?acc=GSM2471945
1	3	2017	Plant Physiol 2017 Mar;173(3):1811-1823. PMID: 28159827	GSE94266	https://www.ncbi.nlm.nih.gov/geo/query/acc.cgi?acc=GSE94266		Medicago truncatula Jemalong A17		Root	Rhizophagus irregularis		6 weeks	Root colonized with Rhizophagus irregularis	Total RNA	PureLink® RNA Mini Kit (Thermofisher)	Illumina HiSeq 2000	Single end	100	polyA selection	Illumina TrueSeq RNA Sample Preparation kit	TruSeq v3	Arbuscular mycorrhiza inoculated	GSM2471946	https://www.ncbi.nlm.nih.gov/geo/query/acc.cgi?acc=GSM2471946
1	1	2017	Plant Physiol 2017 Mar;173(3):1811-1823. PMID: 28159828	GSE94266	https://www.ncbi.nlm.nih.gov/geo/query/acc.cgi?acc=GSE94267		Medicago truncatula Jemalong A17		Root	No Inoculation	6 weeks	Not inoculated	None	Total RNA	PureLink® RNA Mini Kit (Thermofisher)	Illumina HiSeq 2001	Single end	100	polyA selection	Illumina TrueSeq RNA Sample Preparation kit	TruSeq v3	Control	GSM2471950	https://www.ncbi.nlm.nih.gov/geo/query/acc.cgi?acc=GSM2471950
1	2	2017	Plant Physiol 2017 Mar;173(3):1811-1823. PMID: 28159829	GSE94266	https://www.ncbi.nlm.nih.gov/geo/query/acc.cgi?acc=GSE94268		Medicago truncatula Jemalong A17		Root	No Inoculation	6 weeks	Not inoculated	None	Total RNA	PureLink® RNA Mini Kit (Thermofisher)	Illumina HiSeq 2002	Single end	100	polyA selection	Illumina TrueSeq RNA Sample Preparation kit	TruSeq v3	Control	GSM2471951	https://www.ncbi.nlm.nih.gov/geo/query/acc.cgi?acc=GSM2471951
1	3	2017	Plant Physiol 2017 Mar;173(3):1811-1823. PMID: 28159830	GSE94266	https://www.ncbi.nlm.nih.gov/geo/query/acc.cgi?acc=GSE94269		Medicago truncatula Jemalong A17		Root	No Inoculation	6 weeks	Not inoculated	None	Total RNA	PureLink® RNA Mini Kit (Thermofisher)	Illumina HiSeq 2003	Single end	100	polyA selection	Illumina TrueSeq RNA Sample Preparation kit	TruSeq v3	Control	GSM2471952	https://www.ncbi.nlm.nih.gov/geo/query/acc.cgi?acc=GSM2471952
1	4	2017	Plant Physiol 2017 Mar;173(3):1811-1823. PMID: 28159831	GSE94266	https://www.ncbi.nlm.nih.gov/geo/query/acc.cgi?acc=GSE94270		Medicago truncatula Jemalong A17		Root	No Inoculation	6 weeks	Not inoculated	None	Total RNA	PureLink® RNA Mini Kit (Thermofisher)	Illumina HiSeq 2004	Single end	100	polyA selection	Illumina TrueSeq RNA Sample Preparation kit	TruSeq v3	Control	GSM2471953	https://www.ncbi.nlm.nih.gov/geo/query/acc.cgi?acc=GSM2471953
