# Supplementary material for: Unified Transcriptomic Signature of Arbuscular Mycorrhiza Colonization in Roots of Medicago truncatula by Integration of Machine Learning, Promoter Analysis, and Direct Merging Meta-Analysis
Source: Front Plant Sci. 2018 Nov 12;9:1550. doi: 10.3389/fpls.2018.01550 (PMC6240842; doi:10.3389/fpls.2018.01550)
Supplement: Supplementary Table 2 — Mining transcriptome profile of Medicago roots to achieve transcriptomic signature of Arbuscular mycorrhiza (AM) inoculation. Seven feature selection models including RELIEF, UNCERTAINTY, GINI INDEX, CHI SQUARED, RULE, INFO GAIN, and INFO GAIN RATIO evaluated the relevance of 33685 genes as well as Study ID and AM type in discriminating AM inoculated roots from non-inoculated ones. The resulting weights of each feature selection model were normalized into the interval between 0 and 1. The genes announced important by most of the feature selection models (intersection of weighting methods with various statistical backgrounds) with cut-off > 0.95 were assumed as the key distinguishing genes to form the AM inoculation biosignature. [file Table_2.XLS]

## Sheet: RapidMiner Data
Attribute	Weight_Relief	Weight_Uncertainty	Weight_Gini Index	Weight_Chi Squared	Weight_Rule	Weight_Info Gain Ratio	Weight_Info Gain	Cutoff 0.5	Citoff 0.75	Cutoff 0.9	Cutoff 0.95
Mtr.51891.1.S1_at	0.00649697	0.909812	1	1	1	1	1	6	6	6	5
Mtr.40287.1.S1_at	0.559094	0.566214	1	1	1	1	1	7	5	5	5
Mtr.37187.1.S1_at	0.000124224	0.699916	1	1	1	1	1	6	5	5	5
Mtr.3423.1.S1_at	0.000285808	0.604383	1	1	1	1	1	6	5	5	5
Mtr.33754.1.S1_at	0.000543521	0.704719	1	1	1	1	1	6	5	5	5
Mtr.15314.1.S1_at	0.00062902	0.623771	1	1	1	1	1	6	5	5	5
Mtr.43508.1.S1_at	0.000870571	0.577314	1	1	1	1	1	6	5	5	5
Mtr.47463.1.S1_at	0.000914673	0.608272	1	1	1	1	1	6	5	5	5
Mtr.11573.1.S1_at	0.000970846	0.577314	1	1	1	1	1	6	5	5	5
Mtr.24465.1.S1_at	0.00122193	0.734264	1	1	1	1	1	6	5	5	5
Mtr.47977.1.S1_at	0.00123853	0.645494	1	1	1	1	1	6	5	5	5
Mtr.9586.1.S1_at	0.0013037	0.584246	1	1	1	1	1	6	5	5	5
Mtr.8824.1.S1_at	0.00140851	0.603396	1	1	1	1	1	6	5	5	5
Mtr.48926.1.S1_x_at	0.00160916	0.632882	1	1	1	1	1	6	5	5	5
Mtr.5877.1.S1_at	0.00171531	0.603396	1	1	1	1	1	6	5	5	5
Mtr.43148.1.S1_at	0.00181554	0.600794	1	1	1	1	1	6	5	5	5
Mtr.45535.1.S1_at	0.00189786	0.670407	1	1	1	1	1	6	5	5	5
Mtr.32011.1.S1_at	0.00198744	0.734264	1	1	1	1	1	6	5	5	5
Mtr.46524.1.S1_at	0.00211302	0.67788	1	1	1	1	1	6	5	5	5
Mtr.22606.1.S1_at	0.00215337	0.654071	1	1	1	1	1	6	5	5	5
Mtr.37204.1.S1_at	0.00232538	0.59603	1	1	1	1	1	6	5	5	5
Mtr.34734.1.S1_at	0.00252141	0.600794	1	1	1	1	1	6	5	5	5
Mtr.6131.1.S1_at	0.00253868	0.600794	1	1	1	1	1	6	5	5	5
Mtr.152.1.S1_at	0.00282364	0.584246	1	1	1	1	1	6	5	5	5
Mtr.9188.1.S1_at	0.00292814	0.659758	1	1	1	1	1	6	5	5	5
Mtr.26500.1.S1_at	0.00314672	0.615929	1	1	1	1	1	6	5	5	5
Mtr.7120.1.S1_s_at	0.00317372	0.646616	1	1	1	1	1	6	5	5	5
Mtr.47098.1.S1_at	0.00324247	0.659758	1	1	1	1	1	6	5	5	5
Mtr.45535.1.S1_s_at	0.00333686	0.669903	1	1	1	1	1	6	5	5	5
Mtr.10244.1.S1_at	0.00339165	0.584246	1	1	1	1	1	6	5	5	5
Mtr.52109.1.S1_at	0.0034295	0.604383	1	1	1	1	1	6	5	5	5
Mtr.9808.1.S1_at	0.00352211	0.674635	1	1	1	1	1	6	5	5	5
Mtr.43641.1.S1_at	0.00352497	0.624823	1	1	1	1	1	6	5	5	5
Mtr.1331.1.S1_s_at	0.00354866	0.679112	1	1	1	1	1	6	5	5	5
Mtr.6761.1.S1_at	0.00362152	0.659758	1	1	1	1	1	6	5	5	5
Mtr.12646.1.S1_at	0.0037132	0.604383	1	1	1	1	1	6	5	5	5
Mtr.3275.1.S1_at	0.00382857	0.809138	1	1	1	1	1	6	6	5	5
Mtr.4424.1.S1_at	0.00385674	0.645494	1	1	1	1	1	6	5	5	5
Mtr.21403.1.S1_at	0.00399237	0.616956	1	1	1	1	1	6	5	5	5
Mtr.48790.1.S1_at	0.0040452	0.624823	1	1	1	1	1	6	5	5	5
Mtr.31237.1.S1_at	0.00404785	0.654071	1	1	1	1	1	6	5	5	5
Mtr.3798.1.S1_at	0.00404794	0.669903	1	1	1	1	1	6	5	5	5
Mtr.50127.1.S1_at	0.00413932	0.59603	1	1	1	1	1	6	5	5	5
Mtr.45646.1.S1_at	0.00416074	0.608272	1	1	1	1	1	6	5	5	5
Mtr.48947.1.S1_x_at	0.00420807	0.645494	1	1	1	1	1	6	5	5	5
Mtr.45869.1.S1_at	0.00426184	0.68397	1	1	1	1	1	6	5	5	5
Mtr.6553.1.S1_s_at	0.00431849	0.720229	1	1	1	1	1	6	5	5	5
Mtr.44270.1.S1_at	0.00443514	0.623771	1	1	1	1	1	6	5	5	5
Mtr.20928.1.S1_at	0.00471383	0.563907	1	1	1	1	1	6	5	5	5
Mtr.31955.1.S1_at	0.00476667	0.59603	1	1	1	1	1	6	5	5	5
Mtr.37152.1.S1_at	0.00482516	0.726706	1	1	1	1	1	6	5	5	5
Mtr.41051.1.S1_at	0.00486565	0.655222	1	1	1	1	1	6	5	5	5
Mtr.33162.1.S1_at	0.00488519	0.608272	1	1	1	1	1	6	5	5	5
Mtr.16297.1.S1_at	0.00496692	0.645494	1	1	1	1	1	6	5	5	5
Mtr.44363.1.S1_at	0.00505901	0.646616	1	1	1	1	1	6	5	5	5
Mtr.20623.1.S1_at	0.00509474	0.670407	1	1	1	1	1	6	5	5	5
Mtr.10123.1.S1_at	0.00519585	0.563907	1	1	1	1	1	6	5	5	5
Mtr.3059.1.S1_at	0.00522094	0.621	1	1	1	1	1	6	5	5	5
Mtr.41284.1.S1_at	0.00524306	0.664049	1	1	1	1	1	6	5	5	5
Mtr.39486.1.S1_at	0.00541964	0.646616	1	1	1	1	1	6	5	5	5
Mtr.14172.1.S1_at	0.00555013	0.623771	1	1	1	1	1	6	5	5	5
Mtr.7071.1.S1_at	0.00558039	0.600794	1	1	1	1	1	6	5	5	5
Mtr.48947.1.S1_at	0.00558538	0.624823	1	1	1	1	1	6	5	5	5
Mtr.44070.1.S1_at	0.00567028	0.68397	1	1	1	1	1	6	5	5	5
Mtr.20659.1.S1_s_at	0.00570766	0.67788	1	1	1	1	1	6	5	5	5
Mtr.2881.1.S1_at	0.0058333	0.623771	1	1	1	1	1	6	5	5	5
Mtr.51048.1.S1_at	0.00607655	0.584246	1	1	1	1	1	6	5	5	5
Mtr.32312.1.S1_at	0.00653088	0.623771	1	1	1	1	1	6	5	5	5
Mtr.42265.1.S1_at	0.00660246	0.591337	1	1	1	1	1	6	5	5	5
Mtr.42890.1.S1_at	0.00678086	0.581798	1	1	1	1	1	6	5	5	5
Mtr.31679.1.S1_at	0.0068058	0.693554	1	1	1	1	1	6	5	5	5
Mtr.31225.1.S1_at	0.00687294	0.689835	1	1	1	1	1	6	5	5	5
Mtr.49544.1.S1_at	0.00690765	0.584246	1	1	1	1	1	6	5	5	5
Mtr.26605.1.S1_at	0.00696064	0.632882	1	1	1	1	1	6	5	5	5
Mtr.24456.1.S1_at	0.00738343	0.591337	1	1	1	1	1	6	5	5	5
Mtr.1455.1.S1_at	0.00743289	0.615929	1	1	1	1	1	6	5	5	5
Mtr.31954.1.S1_at	0.00745476	0.611947	1	1	1	1	1	6	5	5	5
Mtr.40706.1.S1_s_at	0.00747078	0.603396	1	1	1	1	1	6	5	5	5
Mtr.2096.1.S1_at	0.00751171	0.669903	1	1	1	1	1	6	5	5	5
Mtr.32580.1.S1_at	0.00760407	0.623771	1	1	1	1	1	6	5	5	5
Mtr.29593.1.S1_at	0.00762015	0.632882	1	1	1	1	1	6	5	5	5
Mtr.23365.1.S1_at	0.00762073	0.71128	1	1	1	1	1	6	5	5	5
Mtr.36001.1.S1_at	0.00778224	0.623771	1	1	1	1	1	6	5	5	5
Mtr.32948.1.S1_at	0.00781658	0.67788	1	1	1	1	1	6	5	5	5
Mtr.44470.1.S1_at	0.00794886	0.693554	1	1	1	1	1	6	5	5	5
Mtr.23663.1.S1_at	0.00831544	0.604383	1	1	1	1	1	6	5	5	5
Mtr.16773.1.S1_x_at	0.00837083	0.623771	1	1	1	1	1	6	5	5	5
Mtr.11310.1.S1_at	0.00847433	0.59603	1	1	1	1	1	6	5	5	5
Mtr.13779.1.S1_at	0.00868991	0.645494	1	1	1	1	1	6	5	5	5
Mtr.41019.1.S1_at	0.0086931	0.603396	1	1	1	1	1	6	5	5	5
Mtr.46412.1.S1_at	0.00882716	0.68397	1	1	1	1	1	6	5	5	5
Mtr.37525.1.S1_at	0.00883665	0.664049	1	1	1	1	1	6	5	5	5
Mtr.2486.1.S1_at	0.00886266	0.584246	1	1	1	1	1	6	5	5	5
Mtr.24357.1.S1_at	0.00913588	0.767941	1	1	1	1	1	6	6	5	5
Mtr.37527.1.S1_at	0.00913638	0.645494	1	1	1	1	1	6	5	5	5
Mtr.20266.1.S1_at	0.00923541	0.659758	1	1	1	1	1	6	5	5	5
Mtr.39456.1.S1_at	0.00935165	0.559679	1	1	1	1	1	6	5	5	5
Mtr.32930.1.S1_at	0.00939006	0.604383	1	1	1	1	1	6	5	5	5
Mtr.45060.1.S1_at	0.00944346	0.59603	1	1	1	1	1	6	5	5	5
Mtr.42981.1.S1_s_at	0.0094643	0.59603	1	1	1	1	1	6	5	5	5
Mtr.8968.1.S1_at	0.0095818	0.654071	1	1	1	1	1	6	5	5	5
Mtr.5656.1.S1_at	0.00974686	0.646616	1	1	1	1	1	6	5	5	5
Mtr.12401.1.S1_s_at	0.010113	0.690164	1	1	1	1	1	6	5	5	5
Mtr.13989.1.S1_at	0.0103221	0.615929	1	1	1	1	1	6	5	5	5
Mtr.32775.1.S1_at	0.0103228	0.59603	1	1	1	1	1	6	5	5	5
Mtr.45570.1.S1_at	0.0104278	0.600794	1	1	1	1	1	6	5	5	5
Mtr.44853.1.S1_at	0.0104493	0.615929	1	1	1	1	1	6	5	5	5
Mtr.19871.1.S1_at	0.0105276	0.645494	1	1	1	1	1	6	5	5	5
Mtr.12881.1.S1_at	0.0105472	0.654071	1	1	1	1	1	6	5	5	5
Mtr.50349.1.S1_at	0.0106968	0.623771	1	1	1	1	1	6	5	5	5
Mtr.17382.1.S1_x_at	0.0107333	0.704719	1	1	1	1	1	6	5	5	5
Mtr.29216.1.S1_at	0.010855	0.638223	1	1	1	1	1	6	5	5	5
Mtr.17372.1.S1_at	0.0109296	0.713511	1	1	1	1	1	6	5	5	5
Mtr.23567.1.S1_x_at	0.0109647	0.615929	1	1	1	1	1	6	5	5	5
Mtr.38643.1.S1_s_at	0.0110592	0.66142	1	1	1	1	1	6	5	5	5
Mtr.41073.1.S1_at	0.0113384	0.679112	1	1	1	1	1	6	5	5	5
Mtr.9667.1.S1_at	0.0114194	0.664049	1	1	1	1	1	6	5	5	5
Mtr.35926.1.S1_at	0.0114493	0.743164	1	1	1	1	1	6	5	5	5
Mtr.22375.1.S1_at	0.0115127	0.584246	1	1	1	1	1	6	5	5	5
Mtr.12033.1.S1_at	0.0116823	0.559679	1	1	1	1	1	6	5	5	5
Mtr.20751.1.S1_at	0.0117763	0.659758	1	1	1	1	1	6	5	5	5
Mtr.13186.1.S1_at	0.0119086	0.621	1	1	1	1	1	6	5	5	5
Mtr.13735.1.S1_at	0.0119734	0.584246	1	1	1	1	1	6	5	5	5
Mtr.16214.1.S1_at	0.0119765	0.604383	1	1	1	1	1	6	5	5	5
Mtr.35715.1.S1_at	0.0120199	0.615929	1	1	1	1	1	6	5	5	5
Mtr.23217.1.S1_at	0.0120479	0.664049	1	1	1	1	1	6	5	5	5
Mtr.43995.1.S1_at	0.0121637	0.624823	1	1	1	1	1	6	5	5	5
Mtr.47492.1.S1_at	0.0121726	0.641142	1	1	1	1	1	6	5	5	5
Mtr.7279.1.S1_s_at	0.0123058	0.588832	1	1	1	1	1	6	5	5	5
Mtr.38264.1.S1_at	0.0123185	0.659758	1	1	1	1	1	6	5	5	5
Mtr.5478.1.S1_at	0.012486	0.732834	1	1	1	1	1	6	5	5	5
Mtr.12569.1.S1_at	0.0125044	0.659758	1	1	1	1	1	6	5	5	5
Mtr.6948.1.S1_at	0.0125422	0.665233	1	1	1	1	1	6	5	5	5
Mtr.13959.1.S1_at	0.0127827	0.704719	1	1	1	1	1	6	5	5	5
Mtr.7125.1.S1_at	0.0127847	0.654071	1	1	1	1	1	6	5	5	5
Mtr.43736.1.S1_at	0.0128069	0.699916	1	1	1	1	1	6	5	5	5
Mtr.40458.1.S1_at	0.0128279	0.640038	1	1	1	1	1	6	5	5	5
Mtr.43609.1.S1_at	0.0130032	0.623771	1	1	1	1	1	6	5	5	5
Mtr.15976.1.S1_at	0.0131285	0.646616	1	1	1	1	1	6	5	5	5
Mtr.16551.1.S1_s_at	0.0131717	0.713511	1	1	1	1	1	6	5	5	5
Mtr.43911.1.S1_at	0.013253	0.645494	1	1	1	1	1	6	5	5	5
Mtr.47494.1.S1_at	0.0132974	0.656377	1	1	1	1	1	6	5	5	5
Mtr.5253.1.S1_s_at	0.0134033	0.577314	1	1	1	1	1	6	5	5	5
Mtr.27434.1.S1_at	0.0134785	0.645494	1	1	1	1	1	6	5	5	5
Mtr.40946.1.S1_at	0.0136925	0.623771	1	1	1	1	1	6	5	5	5
Mtr.11517.1.S1_at	0.0136993	0.67788	1	1	1	1	1	6	5	5	5
Mtr.38869.1.S1_at	0.0137281	0.59603	1	1	1	1	1	6	5	5	5
Mtr.33378.1.S1_at	0.0137492	0.632882	1	1	1	1	1	6	5	5	5
Mtr.38877.1.S1_at	0.0137526	0.600794	1	1	1	1	1	6	5	5	5
Mtr.13963.1.S1_at	0.013916	0.659758	1	1	1	1	1	6	5	5	5
Mtr.12614.1.S1_at	0.0139957	0.584246	1	1	1	1	1	6	5	5	5
Mtr.35748.1.S1_at	0.0142002	0.71487	1	1	1	1	1	6	5	5	5
Mtr.42805.1.S1_at	0.014269	0.651039	1	1	1	1	1	6	5	5	5
Mtr.12741.1.S1_at	0.0142807	0.854937	1	1	1	1	1	6	6	5	5
Mtr.4904.1.S1_at	0.0142935	0.632882	1	1	1	1	1	6	5	5	5
Mtr.21224.1.S1_at	0.0145261	0.611947	1	1	1	1	1	6	5	5	5
Mtr.13381.1.S1_at	0.0149713	0.690164	1	1	1	1	1	6	5	5	5
Mtr.45139.1.S1_at	0.0150001	0.638223	1	1	1	1	1	6	5	5	5
Mtr.14656.1.S1_at	0.0153253	0.659758	1	1	1	1	1	6	5	5	5
Mtr.13237.1.S1_at	0.0154621	0.632882	1	1	1	1	1	6	5	5	5
Mtr.34174.1.S1_at	0.0154753	0.705275	1	1	1	1	1	6	5	5	5
Mtr.36021.1.S1_at	0.0154756	0.59603	1	1	1	1	1	6	5	5	5
Mtr.34769.1.S1_at	0.0155303	0.670407	1	1	1	1	1	6	5	5	5
Mtr.39375.1.S1_at	0.0156432	0.588832	1	1	1	1	1	6	5	5	5
Mtr.26041.1.S1_at	0.0156562	0.679112	1	1	1	1	1	6	5	5	5
Mtr.7591.1.S1_at	0.0158193	0.588832	1	1	1	1	1	6	5	5	5
Mtr.46451.1.S1_at	0.015848	0.739906	1	1	1	1	1	6	5	5	5
Mtr.27662.1.S1_at	0.0160836	0.588832	1	1	1	1	1	6	5	5	5
Mtr.9347.1.S1_at	0.0163866	0.693554	1	1	1	1	1	6	5	5	5
Mtr.44918.1.S1_at	0.0165351	0.704719	1	1	1	1	1	6	5	5	5
Mtr.29283.1.S1_at	0.016724	0.654071	1	1	1	1	1	6	5	5	5
Mtr.10412.1.S1_at	0.0167307	0.603396	1	1	1	1	1	6	5	5	5
Mtr.24823.1.S1_at	0.0167672	0.654071	1	1	1	1	1	6	5	5	5
Mtr.21070.1.S1_at	0.0167856	0.623771	1	1	1	1	1	6	5	5	5
Mtr.16295.1.S1_at	0.0168264	0.623771	1	1	1	1	1	6	5	5	5
Mtr.2068.1.S1_at	0.0168535	0.577314	1	1	1	1	1	6	5	5	5
Mtr.11833.1.S1_at	0.0168954	0.640038	1	1	1	1	1	6	5	5	5
Mtr.41403.1.S1_at	0.0169355	0.623771	1	1	1	1	1	6	5	5	5
Mtr.36140.1.S1_at	0.0170439	0.645494	1	1	1	1	1	6	5	5	5
Mtr.32032.1.S1_at	0.0171009	0.79462	1	1	1	1	1	6	6	5	5
Mtr.50434.1.S1_at	0.0171335	0.645494	1	1	1	1	1	6	5	5	5
Mtr.49789.1.S1_at	0.0171832	0.654071	1	1	1	1	1	6	5	5	5
Mtr.18354.1.S1_at	0.0172392	0.623771	1	1	1	1	1	6	5	5	5
Mtr.1607.1.S1_at	0.017274	0.669903	1	1	1	1	1	6	5	5	5
Mtr.51774.1.S1_at	0.017281	0.623771	1	1	1	1	1	6	5	5	5
Mtr.18592.1.S1_at	0.0173753	0.615929	1	1	1	1	1	6	5	5	5
Mtr.13967.1.S1_at	0.0175338	0.577314	1	1	1	1	1	6	5	5	5
Mtr.11183.1.S1_at	0.0175748	0.656377	1	1	1	1	1	6	5	5	5
Mtr.32928.1.S1_s_at	0.0177288	0.616956	1	1	1	1	1	6	5	5	5
Mtr.35676.1.S1_at	0.0178246	0.611947	1	1	1	1	1	6	5	5	5
Mtr.6843.1.S1_at	0.0179005	0.59603	1	1	1	1	1	6	5	5	5
Mtr.10070.1.S1_at	0.0179754	0.621	1	1	1	1	1	6	5	5	5
Mtr.16209.1.S1_at	0.0180362	0.664049	1	1	1	1	1	6	5	5	5
Mtr.33871.1.S1_at	0.0181037	0.615929	1	1	1	1	1	6	5	5	5
Mtr.23446.1.S1_at	0.018476	0.584246	1	1	1	1	1	6	5	5	5
Mtr.28054.1.S1_at	0.0184776	0.787892	1	1	1	1	1	6	6	5	5
Mtr.24511.1.S1_at	0.0187883	0.655222	1	1	1	1	1	6	5	5	5
Mtr.20122.1.S1_at	0.0188618	0.615929	1	1	1	1	1	6	5	5	5
Mtr.35511.1.S1_at	0.0188722	0.704719	1	1	1	1	1	6	5	5	5
Mtr.2103.1.S1_at	0.0189395	0.570536	1	1	1	1	1	6	5	5	5
Mtr.44312.1.S1_at	0.0190209	0.621	1	1	1	1	1	6	5	5	5
Mtr.24165.1.S1_at	0.0190878	0.559679	1	1	1	1	1	6	5	5	5
Mtr.42080.1.S1_at	0.0191917	0.693554	1	1	1	1	1	6	5	5	5
Mtr.26833.1.S1_at	0.0192929	0.637128	1	1	1	1	1	6	5	5	5
Mtr.39390.1.S1_at	0.0193105	0.645494	1	1	1	1	1	6	5	5	5
Mtr.34842.1.S1_at	0.0194968	0.608272	1	1	1	1	1	6	5	5	5
Mtr.39116.1.S1_at	0.0195305	0.596994	1	1	1	1	1	6	5	5	5
Mtr.32748.1.S1_at	0.019621	0.756311	1	1	1	1	1	6	6	5	5
Mtr.49088.1.S1_at	0.0198703	0.588832	1	1	1	1	1	6	5	5	5
Mtr.48070.1.S1_at	0.0199725	0.638223	1	1	1	1	1	6	5	5	5
Mtr.10789.1.S1_at	0.0200051	0.623771	1	1	1	1	1	6	5	5	5
Mtr.16199.1.S1_at	0.0200648	0.585175	1	1	1	1	1	6	5	5	5
Mtr.11714.1.S1_at	0.0200974	0.659758	1	1	1	1	1	6	5	5	5
Mtr.44141.1.S1_at	0.020259	0.610936	1	1	1	1	1	6	5	5	5
Mtr.14436.1.S1_at	0.0203033	0.588832	1	1	1	1	1	6	5	5	5
Mtr.6726.1.S1_at	0.0203872	0.566214	1	1	1	1	1	6	5	5	5
Mtr.42828.1.S1_at	0.0205793	0.588832	1	1	1	1	1	6	5	5	5
Mtr.949.1.S1_at	0.0205918	0.67788	1	1	1	1	1	6	5	5	5
Mtr.31873.1.S1_at	0.0205968	0.679112	1	1	1	1	1	6	5	5	5
Mtr.18214.1.S1_at	0.0208872	0.767941	1	1	1	1	1	6	6	5	5
Mtr.43488.1.S1_at	0.0209027	0.632882	1	1	1	1	1	6	5	5	5
Mtr.14578.1.S1_at	0.0211814	0.588832	1	1	1	1	1	6	5	5	5
Mtr.49783.1.S1_at	0.0211924	0.645494	1	1	1	1	1	6	5	5	5
Mtr.18911.1.S1_s_at	0.0212769	0.654071	1	1	1	1	1	6	5	5	5
Mtr.38903.1.S1_at	0.021608	0.628966	1	1	1	1	1	6	5	5	5
Mtr.51169.1.S1_s_at	0.0216289	0.704719	1	1	1	1	1	6	5	5	5
Mtr.28510.1.S1_at	0.0216807	0.59603	1	1	1	1	1	6	5	5	5
Mtr.50752.1.S1_s_at	0.0216834	0.685223	1	1	1	1	1	6	5	5	5
Mtr.16969.1.S1_at	0.0216882	0.624823	1	1	1	1	1	6	5	5	5
Mtr.5960.1.S1_s_at	0.0221987	0.66142	1	1	1	1	1	6	5	5	5
Mtr.35540.1.S1_at	0.0222753	0.646616	1	1	1	1	1	6	5	5	5
Mtr.33925.1.S1_at	0.0223691	0.59603	1	1	1	1	1	6	5	5	5
Mtr.13781.1.S1_at	0.0224301	0.659758	1	1	1	1	1	6	5	5	5
Mtr.43343.1.S1_at	0.0226969	0.664049	1	1	1	1	1	6	5	5	5
Mtr.26902.1.S1_at	0.0235647	0.713511	1	1	1	1	1	6	5	5	5
Mtr.7222.1.S1_at	0.0236657	0.632882	1	1	1	1	1	6	5	5	5
Mtr.15345.1.S1_at	0.0240921	0.679112	1	1	1	1	1	6	5	5	5
Mtr.9064.1.S1_at	0.0241425	0.623771	1	1	1	1	1	6	5	5	5
Mtr.20930.1.S1_at	0.0242734	0.604383	1	1	1	1	1	6	5	5	5
Mtr.2491.1.S1_at	0.0242759	0.705275	1	1	1	1	1	6	5	5	5
Mtr.3108.1.S1_at	0.024544	0.655222	1	1	1	1	1	6	5	5	5
Mtr.12779.1.S1_at	0.0249884	0.727069	1	1	1	1	1	6	5	5	5
Mtr.1587.1.S1_at	0.0251418	0.720229	1	1	1	1	1	6	5	5	5
Mtr.45985.1.S1_at	0.0252299	0.608272	1	1	1	1	1	6	5	5	5
Mtr.45391.1.S1_at	0.0255191	0.669903	1	1	1	1	1	6	5	5	5
Mtr.42030.1.S1_at	0.0257663	0.608272	1	1	1	1	1	6	5	5	5
Mtr.29251.1.S1_at	0.0257769	0.704719	1	1	1	1	1	6	5	5	5
Mtr.51581.1.S1_at	0.0259061	0.584246	1	1	1	1	1	6	5	5	5
Mtr.21243.1.S1_at	0.0261937	0.68397	1	1	1	1	1	6	5	5	5
Mtr.15478.1.S1_s_at	0.0264663	0.669903	1	1	1	1	1	6	5	5	5
Mtr.15928.1.S1_at	0.0265092	0.651039	1	1	1	1	1	6	5	5	5
Mtr.3146.1.S1_at	0.026536	0.566214	1	1	1	1	1	6	5	5	5
Mtr.18566.1.S1_at	0.0266234	0.713511	1	1	1	1	1	6	5	5	5
Mtr.32953.1.S1_at	0.0266687	0.685749	1	1	1	1	1	6	5	5	5
Mtr.3366.1.S1_at	0.0268583	0.669903	1	1	1	1	1	6	5	5	5
Mtr.32557.1.S1_at	0.0269344	0.654071	1	1	1	1	1	6	5	5	5
Mtr.18160.1.S1_at	0.0271707	0.664049	1	1	1	1	1	6	5	5	5
Mtr.11509.1.S1_at	0.0271826	0.645494	1	1	1	1	1	6	5	5	5
Mtr.28480.1.S1_at	0.0271962	0.796678	1	1	1	1	1	6	6	5	5
Mtr.31045.1.S1_at	0.0272432	0.670407	1	1	1	1	1	6	5	5	5
Mtr.10023.1.S1_at	0.0273253	0.591337	1	1	1	1	1	6	5	5	5
Mtr.24203.1.S1_at	0.0274559	0.615929	1	1	1	1	1	6	5	5	5
Mtr.33551.1.S1_at	0.0276106	0.809537	1	1	1	1	1	6	6	5	5
Mtr.28447.1.S1_at	0.02772	0.632882	1	1	1	1	1	6	5	5	5
Mtr.12518.1.S1_at	0.0278988	0.637128	1	1	1	1	1	6	5	5	5
Mtr.8501.1.S1_s_at	0.0279347	0.610936	1	1	1	1	1	6	5	5	5
Mtr.2101.1.S1_at	0.028034	0.656377	1	1	1	1	1	6	5	5	5
Mtr.45553.1.S1_at	0.028064	0.623771	1	1	1	1	1	6	5	5	5
Mtr.42756.1.S1_at	0.0282213	0.668702	1	1	1	1	1	6	5	5	5
Mtr.23608.1.S1_at	0.0287404	0.604383	1	1	1	1	1	6	5	5	5
Mtr.22665.1.S1_at	0.0287847	0.669903	1	1	1	1	1	6	5	5	5
Mtr.1530.1.S1_at	0.0288656	0.659758	1	1	1	1	1	6	5	5	5
Mtr.5916.1.S1_at	0.0290275	0.621	1	1	1	1	1	6	5	5	5
Mtr.33745.1.S1_s_at	0.029339	0.641142	1	1	1	1	1	6	5	5	5
Mtr.41643.1.S1_at	0.0294232	0.604383	1	1	1	1	1	6	5	5	5
Mtr.33916.1.S1_at	0.0295326	0.608272	1	1	1	1	1	6	5	5	5
Mtr.302.1.S1_at	0.0296697	0.584246	1	1	1	1	1	6	5	5	5
Mtr.18655.1.S1_at	0.0299292	0.633964	1	1	1	1	1	6	5	5	5
Mtr.25464.1.S1_at	0.0301245	0.664049	1	1	1	1	1	6	5	5	5
Mtr.39825.1.S1_at	0.0303802	0.604383	1	1	1	1	1	6	5	5	5
Mtr.35443.1.S1_at	0.0304487	0.615929	1	1	1	1	1	6	5	5	5
Mtr.32792.1.S1_at	0.0305819	0.59603	1	1	1	1	1	6	5	5	5
Mtr.48700.1.S1_at	0.0307079	0.623771	1	1	1	1	1	6	5	5	5
Mtr.35622.1.S1_at	0.0307103	0.695381	1	1	1	1	1	6	5	5	5
Mtr.18858.1.S1_at	0.0307611	0.730814	1	1	1	1	1	6	5	5	5
Mtr.39853.1.S1_at	0.030885	0.645494	1	1	1	1	1	6	5	5	5
Mtr.17107.1.S1_at	0.0311392	0.628966	1	1	1	1	1	6	5	5	5
Mtr.13830.1.S1_s_at	0.0311795	0.559679	1	1	1	1	1	6	5	5	5
Mtr.41591.1.S1_at	0.0314598	0.809138	1	1	1	1	1	6	6	5	5
Mtr.48943.1.S1_at	0.0314929	0.693554	1	1	1	1	1	6	5	5	5
Mtr.2863.1.S1_at	0.0315033	0.584246	1	1	1	1	1	6	5	5	5
Mtr.42457.1.S1_at	0.0315388	0.638223	1	1	1	1	1	6	5	5	5
Mtr.5283.1.S1_at	0.031682	0.559679	1	1	1	1	1	6	5	5	5
Mtr.38847.1.S1_at	0.0318722	0.581798	1	1	1	1	1	6	5	5	5
Mtr.1086.1.S1_at	0.0319042	0.645494	1	1	1	1	1	6	5	5	5
Mtr.40699.1.S1_at	0.0320626	0.711845	1	1	1	1	1	6	5	5	5
Mtr.20473.1.S1_at	0.032182	0.623771	1	1	1	1	1	6	5	5	5
Mtr.11507.1.S1_at	0.0321975	0.654071	1	1	1	1	1	6	5	5	5
Mtr.6197.1.S1_s_at	0.0322312	0.584246	1	1	1	1	1	6	5	5	5
Mtr.13426.1.S1_at	0.0322326	0.822105	1	1	1	1	1	6	6	5	5
Mtr.37563.1.S1_at	0.0322414	0.59603	1	1	1	1	1	6	5	5	5
Mtr.46870.1.S1_at	0.0322606	0.603396	1	1	1	1	1	6	5	5	5
Mtr.45966.1.S1_at	0.0323853	0.591337	1	1	1	1	1	6	5	5	5
Mtr.20782.1.S1_at	0.0323936	0.645494	1	1	1	1	1	6	5	5	5
Mtr.14421.1.S1_at	0.0326188	0.737848	1	1	1	1	1	6	5	5	5
Mtr.37315.1.S1_at	0.0329095	0.59603	1	1	1	1	1	6	5	5	5
Mtr.38714.1.S1_at	0.0329555	0.604383	1	1	1	1	1	6	5	5	5
Mtr.37918.1.S1_at	0.0331394	0.588832	1	1	1	1	1	6	5	5	5
Mtr.28848.1.S1_at	0.033367	0.716234	1	1	1	1	1	6	5	5	5
Mtr.42753.1.S1_at	0.0334126	0.641142	1	1	1	1	1	6	5	5	5
Mtr.30734.1.S1_at	0.0334374	0.584246	1	1	1	1	1	6	5	5	5
Mtr.25011.1.S1_at	0.0334693	0.659758	1	1	1	1	1	6	5	5	5
Mtr.44440.1.S1_at	0.0335012	0.59603	1	1	1	1	1	6	5	5	5
Mtr.25178.1.S1_at	0.0336419	0.604383	1	1	1	1	1	6	5	5	5
Mtr.15829.1.S1_at	0.0336438	0.699916	1	1	1	1	1	6	5	5	5
Mtr.13829.1.S1_at	0.0339829	0.669903	1	1	1	1	1	6	5	5	5
Mtr.44792.1.S1_at	0.0339979	0.730814	1	1	1	1	1	6	5	5	5
Mtr.38430.1.S1_at	0.0340449	0.604383	1	1	1	1	1	6	5	5	5
Mtr.35535.1.S1_at	0.0341411	0.624823	1	1	1	1	1	6	5	5	5
Mtr.21789.1.S1_at	0.0345367	0.588832	1	1	1	1	1	6	5	5	5
Mtr.22670.1.S1_at	0.0345461	0.628966	1	1	1	1	1	6	5	5	5
Mtr.15352.1.S1_x_at	0.034647	0.624823	1	1	1	1	1	6	5	5	5
Mtr.12227.1.S1_s_at	0.0349371	0.588832	1	1	1	1	1	6	5	5	5
Mtr.43947.1.S1_at	0.0350936	0.615929	1	1	1	1	1	6	5	5	5
Mtr.27063.1.S1_at	0.0351293	0.59603	1	1	1	1	1	6	5	5	5
Mtr.42743.1.S1_at	0.0353348	0.659758	1	1	1	1	1	6	5	5	5
Mtr.12295.1.S1_at	0.0354292	0.59603	1	1	1	1	1	6	5	5	5
Mtr.7401.1.S1_at	0.035526	0.704719	1	1	1	1	1	6	5	5	5
Mtr.23876.1.S1_at	0.0356969	0.559679	1	1	1	1	1	6	5	5	5
Mtr.4820.1.S1_at	0.0361714	0.670407	1	1	1	1	1	6	5	5	5
Mtr.12537.1.S1_at	0.0364217	0.659758	1	1	1	1	1	6	5	5	5
Mtr.22444.1.S1_at	0.0368929	0.59603	1	1	1	1	1	6	5	5	5
Mtr.49633.1.S1_s_at	0.036921	0.733664	1	1	1	1	1	6	5	5	5
Mtr.20594.1.S1_x_at	0.0369306	0.628966	1	1	1	1	1	6	5	5	5
Mtr.20316.1.S1_at	0.0369496	0.596994	1	1	1	1	1	6	5	5	5
Mtr.19333.1.S1_at	0.0369587	0.787892	1	1	1	1	1	6	6	5	5
Mtr.31523.1.S1_at	0.0370419	0.608272	1	1	1	1	1	6	5	5	5
Mtr.4993.1.S1_at	0.0374169	0.623771	1	1	1	1	1	6	5	5	5
Mtr.37467.1.S1_at	0.0376761	0.632882	1	1	1	1	1	6	5	5	5
Mtr.26540.1.S1_at	0.0376855	0.628966	1	1	1	1	1	6	5	5	5
Mtr.45282.1.S1_at	0.0376906	0.624823	1	1	1	1	1	6	5	5	5
Mtr.5657.1.S1_at	0.0379388	0.584246	1	1	1	1	1	6	5	5	5
Mtr.49094.1.S1_at	0.038105	0.654071	1	1	1	1	1	6	5	5	5
Mtr.50406.1.S1_s_at	0.038259	0.669903	1	1	1	1	1	6	5	5	5
Mtr.43700.1.S1_at	0.038434	0.713511	1	1	1	1	1	6	5	5	5
Mtr.38697.1.S1_at	0.0388399	0.654071	1	1	1	1	1	6	5	5	5
Mtr.37672.1.S1_at	0.0389345	0.654071	1	1	1	1	1	6	5	5	5
Mtr.25905.1.S1_s_at	0.039092	0.638223	1	1	1	1	1	6	5	5	5
Mtr.8244.1.S1_at	0.039154	0.646616	1	1	1	1	1	6	5	5	5
Mtr.19762.1.S1_at	0.03933	0.645494	1	1	1	1	1	6	5	5	5
Mtr.33302.1.S1_at	0.039393	0.659758	1	1	1	1	1	6	5	5	5
Mtr.26909.1.S1_at	0.0403029	0.615929	1	1	1	1	1	6	5	5	5
Mtr.2891.1.S1_at	0.0405051	0.727069	1	1	1	1	1	6	5	5	5
Mtr.42633.1.S1_at	0.0406118	0.693554	1	1	1	1	1	6	5	5	5
Mtr.44512.1.S1_at	0.0406447	0.615929	1	1	1	1	1	6	5	5	5
Mtr.38546.1.S1_at	0.0408438	0.632882	1	1	1	1	1	6	5	5	5
Mtr.42726.1.S1_at	0.0417636	0.566214	1	1	1	1	1	6	5	5	5
Mtr.11327.1.S1_at	0.0418168	0.704719	1	1	1	1	1	6	5	5	5
Mtr.37811.1.S1_at	0.0418763	0.615929	1	1	1	1	1	6	5	5	5
Mtr.27945.1.S1_s_at	0.0419174	0.632882	1	1	1	1	1	6	5	5	5
Mtr.5074.1.S1_at	0.0419517	0.615929	1	1	1	1	1	6	5	5	5
Mtr.33886.1.S1_at	0.0423709	0.616956	1	1	1	1	1	6	5	5	5
Mtr.7836.1.S1_s_at	0.0424159	0.604383	1	1	1	1	1	6	5	5	5
Mtr.35048.1.S1_at	0.0424948	0.685749	1	1	1	1	1	6	5	5	5
Mtr.17068.1.S1_at	0.0426137	0.638223	1	1	1	1	1	6	5	5	5
Mtr.10251.1.S1_at	0.0426199	0.67788	1	1	1	1	1	6	5	5	5
Mtr.15471.1.S1_x_at	0.0426507	0.628966	1	1	1	1	1	6	5	5	5
Mtr.42163.1.S1_at	0.0427665	0.603396	1	1	1	1	1	6	5	5	5
Mtr.42710.1.S1_at	0.0428151	0.584246	1	1	1	1	1	6	5	5	5
Mtr.50754.1.S1_at	0.0428355	0.604383	1	1	1	1	1	6	5	5	5
Mtr.31645.1.S1_at	0.0428458	0.796678	1	1	1	1	1	6	6	5	5
Mtr.39614.1.S1_at	0.0431797	0.687301	1	1	1	1	1	6	5	5	5
Mtr.17540.1.S1_at	0.0432521	0.600794	1	1	1	1	1	6	5	5	5
Mtr.44973.1.S1_at	0.0432618	0.570536	1	1	1	1	1	6	5	5	5
Mtr.34743.1.S1_at	0.0437489	0.566214	1	1	1	1	1	6	5	5	5
Mtr.52053.1.S1_at	0.043845	0.624823	1	1	1	1	1	6	5	5	5
Mtr.16033.1.S1_x_at	0.0439457	0.68397	1	1	1	1	1	6	5	5	5
Mtr.43492.1.S1_at	0.0446424	0.716587	1	1	1	1	1	6	5	5	5
Mtr.39345.1.S1_at	0.0449396	0.581798	1	1	1	1	1	6	5	5	5
Mtr.13493.1.S1_at	0.0451464	0.615929	1	1	1	1	1	6	5	5	5
Mtr.5246.1.S1_s_at	0.0459668	0.591337	1	1	1	1	1	6	5	5	5
Mtr.35436.1.S1_at	0.0459736	0.608272	1	1	1	1	1	6	5	5	5
Mtr.48257.1.S1_at	0.0460916	0.764073	1	1	1	1	1	6	6	5	5
Mtr.32531.1.S1_s_at	0.0464012	0.704719	1	1	1	1	1	6	5	5	5
Mtr.36131.1.S1_s_at	0.0466669	0.608272	1	1	1	1	1	6	5	5	5
Mtr.15273.1.S1_at	0.0467713	0.624823	1	1	1	1	1	6	5	5	5
Mtr.52163.1.S1_at	0.047208	0.615929	1	1	1	1	1	6	5	5	5
Mtr.42519.1.S1_at	0.0474406	0.720229	1	1	1	1	1	6	5	5	5
Mtr.39123.1.S1_at	0.0476603	0.584246	1	1	1	1	1	6	5	5	5
Mtr.13722.1.S1_at	0.0480311	0.610936	1	1	1	1	1	6	5	5	5
Mtr.35408.1.S1_at	0.048493	0.623771	1	1	1	1	1	6	5	5	5
Mtr.34057.1.S1_at	0.0487806	0.716234	1	1	1	1	1	6	5	5	5
Mtr.14318.1.S1_at	0.0495094	0.71128	1	1	1	1	1	6	5	5	5
Mtr.44583.1.S1_at	0.0496219	0.647088	1	1	1	1	1	6	5	5	5
Mtr.11468.1.S1_at	0.0497365	0.608272	1	1	1	1	1	6	5	5	5
Mtr.7595.1.S1_at	0.0498398	0.645494	1	1	1	1	1	6	5	5	5
Mtr.37748.1.S1_at	0.0500408	0.637128	1	1	1	1	1	6	5	5	5
Mtr.1038.1.S1_at	0.0504035	0.637128	1	1	1	1	1	6	5	5	5
Mtr.44680.1.S1_at	0.0505872	0.581798	1	1	1	1	1	6	5	5	5
Mtr.22136.1.S1_at	0.0508884	0.611947	1	1	1	1	1	6	5	5	5
Mtr.9750.1.S1_at	0.0512422	0.670407	1	1	1	1	1	6	5	5	5
Mtr.50976.1.S1_at	0.0517335	0.628966	1	1	1	1	1	6	5	5	5
Mtr.45108.1.S1_at	0.0518262	0.559679	1	1	1	1	1	6	5	5	5
Mtr.8557.1.S1_s_at	0.0519588	0.660928	1	1	1	1	1	6	5	5	5
Mtr.28781.1.S1_at	0.0523235	0.615929	1	1	1	1	1	6	5	5	5
Mtr.35926.1.S1_s_at	0.0529319	0.664049	1	1	1	1	1	6	5	5	5
Mtr.31906.1.S1_at	0.053009	0.804984	1	1	1	1	1	6	6	5	5
Mtr.33861.1.S1_at	0.0534591	0.67788	1	1	1	1	1	6	5	5	5
Mtr.4356.1.S1_at	0.0537347	0.743164	1	1	1	1	1	6	5	5	5
Mtr.42285.1.S1_at	0.0540143	0.704719	1	1	1	1	1	6	5	5	5
Mtr.43585.1.S1_at	0.0542557	0.659758	1	1	1	1	1	6	5	5	5
Mtr.38678.1.S1_at	0.0548036	0.591337	1	1	1	1	1	6	5	5	5
Mtr.38472.1.S1_at	0.0548151	0.785833	1	1	1	1	1	6	6	5	5
Mtr.1612.1.S1_s_at	0.0549656	0.704719	1	1	1	1	1	6	5	5	5
Mtr.29290.1.S1_at	0.0553221	0.79462	1	1	1	1	1	6	6	5	5
Mtr.4899.1.S1_at	0.0553894	0.600794	1	1	1	1	1	6	5	5	5
Mtr.27093.1.S1_at	0.0554027	0.67788	1	1	1	1	1	6	5	5	5
Mtr.30775.1.S1_at	0.0558635	0.693554	1	1	1	1	1	6	5	5	5
Mtr.10946.1.S1_at	0.0560742	0.647088	1	1	1	1	1	6	5	5	5
Mtr.42913.1.S1_at	0.0561607	0.618657	1	1	1	1	1	6	5	5	5
Mtr.9040.1.S1_at	0.0565908	0.608272	1	1	1	1	1	6	5	5	5
Mtr.30700.1.S1_at	0.0567345	0.637128	1	1	1	1	1	6	5	5	5
Mtr.19681.1.S1_at	0.0574328	0.670407	1	1	1	1	1	6	5	5	5
Mtr.38864.1.S1_at	0.0574409	0.664049	1	1	1	1	1	6	5	5	5
Mtr.41026.1.S1_at	0.0580358	0.659758	1	1	1	1	1	6	5	5	5
Mtr.9958.1.S1_at	0.0580876	0.608272	1	1	1	1	1	6	5	5	5
Mtr.13756.1.S1_at	0.0580987	0.704719	1	1	1	1	1	6	5	5	5
Mtr.11409.1.S1_at	0.0586631	0.651039	1	1	1	1	1	6	5	5	5
Mtr.11343.1.S1_at	0.0587684	0.752901	1	1	1	1	1	6	6	5	5
Mtr.37262.1.S1_at	0.0590275	0.624823	1	1	1	1	1	6	5	5	5
Mtr.52112.1.S1_at	0.0591898	0.659758	1	1	1	1	1	6	5	5	5
Mtr.45153.1.S1_at	0.0595226	0.615929	1	1	1	1	1	6	5	5	5
Mtr.37816.1.S1_at	0.0599015	0.845893	1	1	1	1	1	6	6	5	5
Mtr.50002.1.S1_at	0.060097	0.59603	1	1	1	1	1	6	5	5	5
Mtr.40908.1.S1_at	0.0611712	0.669903	1	1	1	1	1	6	5	5	5
Mtr.41669.1.S1_at	0.061303	0.693554	1	1	1	1	1	6	5	5	5
Mtr.23614.1.S1_at	0.0617019	0.581798	1	1	1	1	1	6	5	5	5
Mtr.33029.1.S1_s_at	0.061861	0.640038	1	1	1	1	1	6	5	5	5
Mtr.33421.1.S1_at	0.0620491	0.694841	1	1	1	1	1	6	5	5	5
Mtr.40315.1.S1_at	0.0622469	0.615929	1	1	1	1	1	6	5	5	5
Mtr.34469.1.S1_at	0.0624441	0.679112	1	1	1	1	1	6	5	5	5
Mtr.46001.1.S1_at	0.0625538	0.59603	1	1	1	1	1	6	5	5	5
Mtr.48470.1.S1_at	0.0628035	0.645494	1	1	1	1	1	6	5	5	5
Mtr.48816.1.S1_at	0.0628486	0.621	1	1	1	1	1	6	5	5	5
Mtr.9687.1.S1_at	0.0629649	0.623771	1	1	1	1	1	6	5	5	5
Mtr.26201.1.S1_at	0.0630472	0.670407	1	1	1	1	1	6	5	5	5
Mtr.37723.1.S1_at	0.0637548	0.654071	1	1	1	1	1	6	5	5	5
Mtr.32736.1.S1_at	0.0639316	0.655222	1	1	1	1	1	6	5	5	5
Mtr.6564.1.S1_at	0.064293	0.585175	1	1	1	1	1	6	5	5	5
Mtr.40095.1.S1_at	0.064302	0.600794	1	1	1	1	1	6	5	5	5
Mtr.32846.1.S1_at	0.0644681	0.727069	1	1	1	1	1	6	5	5	5
Mtr.40062.1.S1_at	0.0645074	0.727069	1	1	1	1	1	6	5	5	5
Mtr.39638.1.S1_at	0.0645515	0.734264	1	1	1	1	1	6	5	5	5
Mtr.1584.1.S1_at	0.0648389	0.577314	1	1	1	1	1	6	5	5	5
Mtr.32160.1.S1_at	0.0654258	0.616956	1	1	1	1	1	6	5	5	5
Mtr.43890.1.S1_at	0.065566	0.584246	1	1	1	1	1	6	5	5	5
Mtr.49258.1.S1_at	0.0655718	0.637128	1	1	1	1	1	6	5	5	5
Mtr.34994.1.S1_s_at	0.0656269	0.645494	1	1	1	1	1	6	5	5	5
Mtr.33622.1.S1_at	0.0660124	0.716234	1	1	1	1	1	6	5	5	5
Mtr.34784.1.S1_s_at	0.0660147	0.645494	1	1	1	1	1	6	5	5	5
Mtr.5927.1.S1_at	0.0664948	0.604383	1	1	1	1	1	6	5	5	5
Mtr.43364.1.S1_at	0.0670049	0.566214	1	1	1	1	1	6	5	5	5
Mtr.31291.1.S1_at	0.067057	0.623771	1	1	1	1	1	6	5	5	5
Mtr.29049.1.S1_at	0.0670822	0.628966	1	1	1	1	1	6	5	5	5
Mtr.23963.1.S1_at	0.0671264	0.716587	1	1	1	1	1	6	5	5	5
Mtr.11831.1.S1_at	0.0674701	0.584246	1	1	1	1	1	6	5	5	5
Mtr.13157.1.S1_at	0.0680241	0.632882	1	1	1	1	1	6	5	5	5
Mtr.44244.1.S1_at	0.0686125	0.610936	1	1	1	1	1	6	5	5	5
Mtr.41277.1.S1_at	0.0686718	0.647088	1	1	1	1	1	6	5	5	5
Mtr.34380.1.S1_at	0.0690364	0.637128	1	1	1	1	1	6	5	5	5
Mtr.4638.1.S1_at	0.0696205	0.585175	1	1	1	1	1	6	5	5	5
Mtr.42193.1.S1_at	0.0697179	0.646616	1	1	1	1	1	6	5	5	5
Mtr.25118.1.S1_s_at	0.0701494	0.730814	1	1	1	1	1	6	5	5	5
Mtr.4969.1.S1_at	0.0703523	0.623771	1	1	1	1	1	6	5	5	5
Mtr.38120.1.S1_at	0.0711907	0.674635	1	1	1	1	1	6	5	5	5
Mtr.50841.1.S1_at	0.0712604	0.71487	1	1	1	1	1	6	5	5	5
Mtr.8670.1.S1_at	0.0713178	0.664049	1	1	1	1	1	6	5	5	5
Mtr.2658.1.S1_at	0.0723715	0.615929	1	1	1	1	1	6	5	5	5
Mtr.32086.1.S1_at	0.0724779	0.669903	1	1	1	1	1	6	5	5	5
Mtr.41229.1.S1_at	0.0726014	0.604383	1	1	1	1	1	6	5	5	5
Mtr.35542.1.S1_at	0.0726694	0.687301	1	1	1	1	1	6	5	5	5
Mtr.38934.1.S1_at	0.0731494	0.68397	1	1	1	1	1	6	5	5	5
Mtr.27688.1.S1_at	0.0731844	0.616956	1	1	1	1	1	6	5	5	5
Mtr.20584.1.S1_at	0.073639	0.621	1	1	1	1	1	6	5	5	5
Mtr.31115.1.S1_at	0.0740448	0.632882	1	1	1	1	1	6	5	5	5
Mtr.8002.1.S1_at	0.0742252	0.646616	1	1	1	1	1	6	5	5	5
Mtr.4056.1.S1_at	0.0743841	0.588832	1	1	1	1	1	6	5	5	5
Mtr.27745.1.S1_at	0.0751231	0.737848	1	1	1	1	1	6	5	5	5
Mtr.45959.1.S1_at	0.0752345	0.659758	1	1	1	1	1	6	5	5	5
Mtr.44757.1.S1_at	0.0756715	0.693554	1	1	1	1	1	6	5	5	5
Mtr.9837.1.S1_at	0.0758098	0.600794	1	1	1	1	1	6	5	5	5
Mtr.44191.1.S1_at	0.0759419	0.655222	1	1	1	1	1	6	5	5	5
Mtr.44701.1.S1_at	0.0763232	0.68397	1	1	1	1	1	6	5	5	5
Mtr.38938.1.S1_at	0.0764376	0.645494	1	1	1	1	1	6	5	5	5
Mtr.12109.1.S1_at	0.0775992	0.67788	1	1	1	1	1	6	5	5	5
Mtr.15880.1.S1_at	0.0776467	0.615929	1	1	1	1	1	6	5	5	5
Mtr.41438.1.S1_at	0.0782381	0.608272	1	1	1	1	1	6	5	5	5
Mtr.14778.1.S1_at	0.0782996	0.641142	1	1	1	1	1	6	5	5	5
Mtr.5778.1.S1_at	0.0789235	0.679112	1	1	1	1	1	6	5	5	5
Mtr.45033.1.S1_at	0.0789261	0.632882	1	1	1	1	1	6	5	5	5
Mtr.38812.1.S1_at	0.079719	0.615929	1	1	1	1	1	6	5	5	5
Mtr.9225.1.S1_at	0.0807217	0.727069	1	1	1	1	1	6	5	5	5
Mtr.25604.1.S1_s_at	0.080787	0.585175	1	1	1	1	1	6	5	5	5
Mtr.41168.1.S1_at	0.0808175	0.637128	1	1	1	1	1	6	5	5	5
Mtr.44066.1.S1_at	0.0816652	0.604383	1	1	1	1	1	6	5	5	5
Mtr.6645.1.S1_at	0.0817945	0.59603	1	1	1	1	1	6	5	5	5
Mtr.50404.1.S1_at	0.0822131	0.632882	1	1	1	1	1	6	5	5	5
Mtr.46757.1.S1_at	0.0823158	0.68397	1	1	1	1	1	6	5	5	5
Mtr.24252.1.S1_at	0.0824171	0.638223	1	1	1	1	1	6	5	5	5
Mtr.44880.1.S1_at	0.0829153	0.670407	1	1	1	1	1	6	5	5	5
Mtr.7890.1.S1_at	0.0844656	0.67788	1	1	1	1	1	6	5	5	5
Mtr.39674.1.S1_at	0.0848901	0.727069	1	1	1	1	1	6	5	5	5
Mtr.8589.1.S1_at	0.0850859	0.646616	1	1	1	1	1	6	5	5	5
Mtr.42249.1.S1_at	0.0852718	0.704719	1	1	1	1	1	6	5	5	5
Mtr.42007.1.S1_at	0.0853878	0.59603	1	1	1	1	1	6	5	5	5
Mtr.35914.1.S1_at	0.0859782	0.603396	1	1	1	1	1	6	5	5	5
Mtr.46053.1.S1_at	0.0867248	0.693554	1	1	1	1	1	6	5	5	5
Mtr.13858.1.S1_at	0.0872663	0.651039	1	1	1	1	1	6	5	5	5
Mtr.41344.1.S1_at	0.0876623	0.611947	1	1	1	1	1	6	5	5	5
Mtr.11547.1.S1_at	0.0877696	0.577314	1	1	1	1	1	6	5	5	5
Mtr.51889.1.S1_s_at	0.0879846	0.632882	1	1	1	1	1	6	5	5	5
Mtr.45349.1.S1_at	0.0882458	0.723907	1	1	1	1	1	6	5	5	5
Mtr.26243.1.S1_s_at	0.0883354	0.647088	1	1	1	1	1	6	5	5	5
Mtr.5852.1.S1_s_at	0.088653	0.570536	1	1	1	1	1	6	5	5	5
Mtr.31339.1.S1_at	0.0889979	0.628966	1	1	1	1	1	6	5	5	5
Mtr.15097.1.S1_at	0.0891099	0.669903	1	1	1	1	1	6	5	5	5
Mtr.15749.1.S1_at	0.0892355	0.623771	1	1	1	1	1	6	5	5	5
Mtr.37304.1.S1_at	0.0896603	0.66554	1	1	1	1	1	6	5	5	5
Mtr.8770.1.S1_at	0.0900281	0.603396	1	1	1	1	1	6	5	5	5
Mtr.25361.1.S1_at	0.0907059	0.711845	1	1	1	1	1	6	5	5	5
Mtr.43574.1.S1_at	0.0907458	0.660928	1	1	1	1	1	6	5	5	5
Mtr.49864.1.S1_at	0.0909123	0.578222	1	1	1	1	1	6	5	5	5
Mtr.38674.1.S1_at	0.0909714	0.67788	1	1	1	1	1	6	5	5	5
Mtr.43637.1.S1_at	0.091884	0.623771	1	1	1	1	1	6	5	5	5
Mtr.9212.1.S1_at	0.0924398	0.623771	1	1	1	1	1	6	5	5	5
Mtr.38578.1.S1_at	0.0929282	0.638223	1	1	1	1	1	6	5	5	5
Mtr.39230.1.S1_at	0.0930744	0.668702	1	1	1	1	1	6	5	5	5
Mtr.45665.1.S1_s_at	0.0931872	0.651039	1	1	1	1	1	6	5	5	5
Mtr.6948.1.S1_s_at	0.094274	0.584246	1	1	1	1	1	6	5	5	5
Mtr.45656.1.S1_at	0.0974263	0.623771	1	1	1	1	1	6	5	5	5
Mtr.41081.1.S1_at	0.0974997	0.628966	1	1	1	1	1	6	5	5	5
Mtr.11665.1.S1_at	0.0977714	0.732834	1	1	1	1	1	6	5	5	5
Mtr.11303.1.S1_at	0.0997129	0.604383	1	1	1	1	1	6	5	5	5
Mtr.26977.1.S1_at	0.0998677	0.695381	1	1	1	1	1	6	5	5	5
Mtr.35426.1.S1_at	0.099966	0.659758	1	1	1	1	1	6	5	5	5
Mtr.11335.1.S1_at	0.100352	0.646616	1	1	1	1	1	6	5	5	5
Mtr.25396.1.S1_at	0.100396	0.730814	1	1	1	1	1	6	5	5	5
Mtr.44177.1.S1_at	0.1007	0.577314	1	1	1	1	1	6	5	5	5
Mtr.19135.1.S1_at	0.101167	0.615929	1	1	1	1	1	6	5	5	5
Mtr.40403.1.S1_at	0.102602	0.633964	1	1	1	1	1	6	5	5	5
Mtr.51663.1.S1_at	0.10331	0.693554	1	1	1	1	1	6	5	5	5
Mtr.35318.1.S1_at	0.10341	0.616956	1	1	1	1	1	6	5	5	5
Mtr.35583.1.S1_at	0.103666	0.745013	1	1	1	1	1	6	5	5	5
Mtr.40190.1.S1_at	0.104365	0.615929	1	1	1	1	1	6	5	5	5
Mtr.38824.1.S1_at	0.105249	0.603396	1	1	1	1	1	6	5	5	5
Mtr.12591.1.S1_at	0.1064	0.654071	1	1	1	1	1	6	5	5	5
Mtr.44371.1.S1_at	0.106408	0.645494	1	1	1	1	1	6	5	5	5
Mtr.4914.1.S1_at	0.106573	0.645494	1	1	1	1	1	6	5	5	5
Mtr.41551.1.S1_at	0.106682	0.659758	1	1	1	1	1	6	5	5	5
Mtr.1400.1.S1_s_at	0.107573	0.79462	1	1	1	1	1	6	6	5	5
Mtr.32281.1.S1_at	0.108185	0.628966	1	1	1	1	1	6	5	5	5
Mtr.13145.1.S1_at	0.109054	0.596994	1	1	1	1	1	6	5	5	5
Mtr.10923.1.S1_at	0.109185	0.743778	1	1	1	1	1	6	5	5	5
Mtr.37901.1.S1_at	0.113016	0.730814	1	1	1	1	1	6	5	5	5
Mtr.14013.1.S1_at	0.114199	0.796678	1	1	1	1	1	6	6	5	5
Mtr.5682.1.S1_at	0.114372	0.632882	1	1	1	1	1	6	5	5	5
Mtr.15198.1.S1_at	0.114929	0.578222	1	1	1	1	1	6	5	5	5
Mtr.3152.1.S1_at	0.11538	0.616956	1	1	1	1	1	6	5	5	5
Mtr.20376.1.S1_at	0.116254	0.628966	1	1	1	1	1	6	5	5	5
Mtr.46258.1.S1_at	0.116412	0.566214	1	1	1	1	1	6	5	5	5
Mtr.32128.1.S1_at	0.116958	0.732834	1	1	1	1	1	6	5	5	5
Mtr.35682.1.S1_at	0.117445	0.646616	1	1	1	1	1	6	5	5	5
Mtr.22597.1.S1_at	0.118632	0.638223	1	1	1	1	1	6	5	5	5
Mtr.51204.1.S1_at	0.118836	0.632882	1	1	1	1	1	6	5	5	5
Mtr.9798.1.S1_s_at	0.119317	0.67788	1	1	1	1	1	6	5	5	5
Mtr.12706.1.S1_at	0.119324	0.588832	1	1	1	1	1	6	5	5	5
Mtr.39467.1.S1_at	0.120617	0.600794	1	1	1	1	1	6	5	5	5
Mtr.47898.1.S1_s_at	0.121883	0.600794	1	1	1	1	1	6	5	5	5
Mtr.13130.1.S1_at	0.121937	0.588832	1	1	1	1	1	6	5	5	5
Mtr.45029.1.S1_at	0.122481	0.623771	1	1	1	1	1	6	5	5	5
Mtr.46115.1.S1_x_at	0.122555	0.584246	1	1	1	1	1	6	5	5	5
Mtr.9856.1.S1_at	0.124021	0.623771	1	1	1	1	1	6	5	5	5
Mtr.1122.1.S1_s_at	0.124555	0.570536	1	1	1	1	1	6	5	5	5
Mtr.37880.1.S1_at	0.126232	0.679112	1	1	1	1	1	6	5	5	5
Mtr.13014.1.S1_at	0.126642	0.566214	1	1	1	1	1	6	5	5	5
Mtr.12353.1.S1_at	0.127779	0.623771	1	1	1	1	1	6	5	5	5
Mtr.42841.1.S1_at	0.129315	0.68397	1	1	1	1	1	6	5	5	5
Mtr.9781.1.S1_at	0.129531	0.679112	1	1	1	1	1	6	5	5	5
Mtr.16996.1.S1_at	0.130569	0.655222	1	1	1	1	1	6	5	5	5
Mtr.40999.1.S1_at	0.13108	0.624823	1	1	1	1	1	6	5	5	5
Mtr.32665.1.S1_at	0.132927	0.588832	1	1	1	1	1	6	5	5	5
Mtr.10360.1.S1_s_at	0.133127	0.610936	1	1	1	1	1	6	5	5	5
Mtr.24978.1.S1_at	0.133391	0.730814	1	1	1	1	1	6	5	5	5
Mtr.38995.1.S1_at	0.137787	0.638223	1	1	1	1	1	6	5	5	5
Mtr.37650.1.S1_at	0.137987	0.624823	1	1	1	1	1	6	5	5	5
Mtr.41406.1.S1_at	0.138845	0.659758	1	1	1	1	1	6	5	5	5
Mtr.33471.1.S1_at	0.139002	0.584246	1	1	1	1	1	6	5	5	5
Mtr.34373.1.S1_s_at	0.13901	0.584246	1	1	1	1	1	6	5	5	5
Mtr.43842.1.S1_at	0.141145	0.845617	1	1	1	1	1	6	6	5	5
Mtr.28315.1.S1_at	0.14272	0.600794	1	1	1	1	1	6	5	5	5
Mtr.43730.1.S1_at	0.14282	0.611947	1	1	1	1	1	6	5	5	5
Mtr.43861.1.S1_at	0.143921	0.632882	1	1	1	1	1	6	5	5	5
Mtr.24682.1.S1_at	0.146292	0.704719	1	1	1	1	1	6	5	5	5
Mtr.41088.1.S1_at	0.146395	0.608272	1	1	1	1	1	6	5	5	5
Mtr.46793.1.S1_at	0.150282	0.584246	1	1	1	1	1	6	5	5	5
Mtr.42802.1.S1_at	0.150537	0.553285	1	1	1	1	1	6	5	5	5
Mtr.18866.1.S1_at	0.154092	0.659758	1	1	1	1	1	6	5	5	5
Mtr.7639.1.S1_s_at	0.154121	0.584246	1	1	1	1	1	6	5	5	5
Mtr.25800.1.S1_at	0.156469	0.693554	1	1	1	1	1	6	5	5	5
Mtr.9868.1.S1_at	0.158424	0.645494	1	1	1	1	1	6	5	5	5
Mtr.13792.1.S1_at	0.160738	0.628966	1	1	1	1	1	6	5	5	5
Mtr.22270.1.S1_s_at	0.163192	0.610936	1	1	1	1	1	6	5	5	5
Mtr.19507.1.S1_at	0.168893	0.632882	1	1	1	1	1	6	5	5	5
Mtr.14770.1.S1_at	0.171622	0.604383	1	1	1	1	1	6	5	5	5
Mtr.37147.1.S1_at	0.172169	0.651039	1	1	1	1	1	6	5	5	5
Mtr.13351.1.S1_at	0.173828	0.604383	1	1	1	1	1	6	5	5	5
Mtr.25364.1.S1_at	0.173995	0.693554	1	1	1	1	1	6	5	5	5
Mtr.11056.1.S1_at	0.178922	0.585175	1	1	1	1	1	6	5	5	5
Mtr.13416.1.S1_at	0.179656	0.608272	1	1	1	1	1	6	5	5	5
Mtr.31408.1.S1_at	0.179827	0.685749	1	1	1	1	1	6	5	5	5
Mtr.36956.1.S1_at	0.181002	0.645494	1	1	1	1	1	6	5	5	5
Mtr.37783.1.S1_at	0.182159	0.623771	1	1	1	1	1	6	5	5	5
Mtr.11247.1.S1_at	0.182624	0.631805	1	1	1	1	1	6	5	5	5
Mtr.39234.1.S1_at	0.184716	0.679112	1	1	1	1	1	6	5	5	5
Mtr.11048.1.S1_at	0.185099	0.623771	1	1	1	1	1	6	5	5	5
Mtr.40096.1.S1_at	0.187553	0.559679	1	1	1	1	1	6	5	5	5
Mtr.41350.1.S1_at	0.188887	0.623771	1	1	1	1	1	6	5	5	5
Mtr.43135.1.S1_at	0.191774	0.664049	1	1	1	1	1	6	5	5	5
Mtr.41012.1.S1_at	0.192155	0.751055	1	1	1	1	1	6	6	5	5
Mtr.11020.1.S1_at	0.192788	0.693554	1	1	1	1	1	6	5	5	5
Mtr.9158.1.S1_at	0.194074	0.628966	1	1	1	1	1	6	5	5	5
Mtr.11184.1.S1_at	0.194579	0.611947	1	1	1	1	1	6	5	5	5
Mtr.37900.1.S1_at	0.1958	0.604383	1	1	1	1	1	6	5	5	5
Mtr.9036.1.S1_at	0.195832	0.577314	1	1	1	1	1	6	5	5	5
Mtr.32317.1.S1_s_at	0.198236	0.655222	1	1	1	1	1	6	5	5	5
Mtr.13042.1.S1_at	0.201797	0.59603	1	1	1	1	1	6	5	5	5
Mtr.3373.1.S1_at	0.203957	0.608272	1	1	1	1	1	6	5	5	5
Mtr.39374.1.S1_at	0.204578	0.588832	1	1	1	1	1	6	5	5	5
Mtr.17144.1.S1_at	0.208874	0.659758	1	1	1	1	1	6	5	5	5
Mtr.9444.1.S1_at	0.209292	0.67788	1	1	1	1	1	6	5	5	5
Mtr.30033.1.S1_at	0.210881	0.608272	1	1	1	1	1	6	5	5	5
Mtr.30763.1.S1_at	0.212475	0.570536	1	1	1	1	1	6	5	5	5
Mtr.43571.1.S1_at	0.212528	0.68397	1	1	1	1	1	6	5	5	5
Mtr.40615.1.S1_at	0.218097	0.624823	1	1	1	1	1	6	5	5	5
Mtr.14186.1.S1_at	0.219946	0.603396	1	1	1	1	1	6	5	5	5
Mtr.39916.1.S1_at	0.22173	0.616956	1	1	1	1	1	6	5	5	5
Mtr.19429.1.S1_s_at	0.221975	0.615929	1	1	1	1	1	6	5	5	5
Mtr.9218.1.S1_at	0.223685	0.610936	1	1	1	1	1	6	5	5	5
Mtr.11614.1.S1_at	0.224343	0.693554	1	1	1	1	1	6	5	5	5
Mtr.10493.1.S1_at	0.224904	0.659758	1	1	1	1	1	6	5	5	5
Mtr.26897.1.S1_at	0.226077	0.66142	1	1	1	1	1	6	5	5	5
Mtr.6312.1.S1_s_at	0.229143	0.693554	1	1	1	1	1	6	5	5	5
Mtr.24414.1.S1_x_at	0.230979	0.67788	1	1	1	1	1	6	5	5	5
Mtr.40220.1.S1_at	0.235957	0.693554	1	1	1	1	1	6	5	5	5
Mtr.22912.1.S1_s_at	0.2393	0.664049	1	1	1	1	1	6	5	5	5
Mtr.43543.1.S1_at	0.242654	0.615929	1	1	1	1	1	6	5	5	5
Mtr.40430.1.S1_at	0.244962	0.764431	1	1	1	1	1	6	6	5	5
Mtr.43977.1.S1_at	0.245337	0.624823	1	1	1	1	1	6	5	5	5
Mtr.11059.1.S1_at	0.253095	0.596994	1	1	1	1	1	6	5	5	5
Mtr.38985.1.S1_at	0.256714	0.615929	1	1	1	1	1	6	5	5	5
Mtr.23995.1.S1_at	0.257104	0.59603	1	1	1	1	1	6	5	5	5
Mtr.3250.1.S1_at	0.262045	0.77568	1	1	1	1	1	6	6	5	5
Mtr.37383.1.S1_at	0.262302	0.632882	1	1	1	1	1	6	5	5	5
Mtr.40967.1.S1_at	0.262852	0.570536	1	1	1	1	1	6	5	5	5
Mtr.8735.1.S1_at	0.265403	0.655222	1	1	1	1	1	6	5	5	5
Mtr.49906.1.S1_at	0.266963	0.767941	1	1	1	1	1	6	6	5	5
Mtr.41632.1.S1_at	0.270325	0.588832	1	1	1	1	1	6	5	5	5
Mtr.10967.1.S1_at	0.271227	0.615929	1	1	1	1	1	6	5	5	5
Mtr.38155.1.S1_at	0.279483	0.559679	1	1	1	1	1	6	5	5	5
Mtr.51519.1.S1_at	0.306678	0.665233	1	1	1	1	1	6	5	5	5
Mtr.40188.1.S1_at	0.311297	0.693554	1	1	1	1	1	6	5	5	5
Mtr.24225.1.S1_at	0.311783	0.651039	1	1	1	1	1	6	5	5	5
Mtr.8451.1.S1_s_at	0.319319	0.623771	1	1	1	1	1	6	5	5	5
Mtr.22185.1.S1_at	0.324526	0.570536	1	1	1	1	1	6	5	5	5
Mtr.12454.1.S1_at	0.329928	0.674635	1	1	1	1	1	6	5	5	5
Mtr.43004.1.S1_at	0.331736	0.624823	1	1	1	1	1	6	5	5	5
Mtr.43743.1.S1_at	0.333137	0.646616	1	1	1	1	1	6	5	5	5
Mtr.38440.1.S1_at	0.337383	0.610936	1	1	1	1	1	6	5	5	5
Mtr.49850.1.S1_at	0.358073	0.611947	1	1	1	1	1	6	5	5	5
Mtr.43675.1.S1_at	0.378392	0.669903	1	1	1	1	1	6	5	5	5
Mtr.40307.1.S1_at	0.411083	0.623771	1	1	1	1	1	6	5	5	5
Arbuscular mycorrhiza Inoculation	0.000913166	0.900689	1	1	1	0.32056	1	5	5	5	4
Mtr.44422.1.S1_at	0.000435403	0.549704	1	0.795122	1	1	1	6	5	4	4
Mtr.10679.1.S1_at	0.000440006	0.584188	1	0.726829	1	1	1	6	4	4	4
Mtr.12500.1.S1_at	0.000947966	0.608589	1	0.692683	1	1	1	6	4	4	4
Mtr.42541.1.S1_s_at	0.00547833	0.500817	1	0.795122	1	1	1	6	5	4	4
Mtr.9251.1.S1_at	0.00553565	0.57038	1	0.795122	1	1	1	6	5	4	4
Mtr.9481.1.S1_at	0.00643141	0.526287	1	0.672195	1	1	1	6	4	4	4
Mtr.42010.1.S1_at	0.00643677	0.504722	1	0.726829	1	1	1	6	4	4	4
Mtr.25964.1.S1_s_at	0.00645574	0.505808	1	0.795122	1	1	1	6	5	4	4
Mtr.35317.1.S1_at	0.00695131	0.537533	1	0.795122	1	1	1	6	5	4	4
Mtr.38526.1.S1_at	0.00745472	0.504775	1	0.692683	1	1	1	6	4	4	4
Mtr.16733.1.S1_s_at	0.00931459	0.51233	1	0.795122	1	1	1	6	5	4	4
Mtr.47412.1.S1_at	0.0104236	0.511243	1	0.692683	1	1	1	6	4	4	4
Mtr.14312.1.S1_at	0.0109398	0.529468	1	0.795122	1	1	1	6	5	4	4
Mtr.27693.1.S1_at	0.0110508	0.504957	1	0.795122	1	1	1	6	5	4	4
Mtr.42963.1.S1_at	0.0140223	0.591428	1	0.795122	1	1	1	6	5	4	4
Mtr.47064.1.S1_at	0.0158218	0.537533	1	0.795122	1	1	1	6	5	4	4
Mtr.3641.1.S1_at	0.0158237	0.522532	1	0.795122	1	1	1	6	5	4	4
Mtr.35812.1.S1_at	0.0160443	0.542264	1	0.795122	1	1	1	6	5	4	4
Mtr.25631.1.S1_s_at	0.017664	0.504957	1	0.795122	1	1	1	6	5	4	4
Mtr.5188.1.S1_at	0.0186604	0.504722	1	0.726829	1	1	1	6	4	4	4
Mtr.44840.1.S1_at	0.0196246	0.530399	1	0.795122	1	1	1	6	5	4	4
Mtr.13719.1.S1_at	0.0198512	0.50364	1	0.658537	1	1	1	6	4	4	4
Mtr.13973.1.S1_s_at	0.0200859	0.524729	1	0.672195	1	1	1	6	4	4	4
Mtr.18066.1.S1_s_at	0.0202736	0.542672	1	0.795122	1	1	1	6	5	4	4
Mtr.42122.1.S1_at	0.0212199	0.584477	1	0.795122	1	1	1	6	5	4	4
Mtr.8436.1.S1_at	0.0233708	0.581972	1	0.692683	1	1	1	6	4	4	4
Mtr.19392.1.S1_at	0.0235485	0.551017	1	0.692683	1	1	1	6	4	4	4
Mtr.1960.1.S1_at	0.0239836	0.515765	1	0.795122	1	1	1	6	5	4	4
Mtr.43674.1.S1_at	0.0246345	0.542264	1	0.795122	1	1	1	6	5	4	4
Mtr.47706.1.S1_at	0.0253054	0.570828	1	0.795122	1	1	1	6	5	4	4
Mtr.37087.1.S1_at	0.0254033	0.537677	1	0.726829	1	1	1	6	4	4	4
Mtr.18303.1.S1_at	0.0254939	0.504957	1	0.795122	1	1	1	6	5	4	4
Mtr.29665.1.S1_at	0.026355	0.536579	1	0.795122	1	1	1	6	5	4	4
Mtr.41473.1.S1_at	0.0263553	0.504957	1	0.795122	1	1	1	6	5	4	4
Mtr.21244.1.S1_at	0.0281906	0.53138	1	0.726829	1	1	1	6	4	4	4
Mtr.10731.1.S1_at	0.0289926	0.504957	1	0.795122	1	1	1	6	5	4	4
Mtr.15293.1.S1_at	0.0293306	0.566381	1	0.726829	1	1	1	6	4	4	4
Mtr.3164.1.S1_at	0.0294857	0.530399	1	0.795122	1	1	1	6	5	4	4
Mtr.34081.1.S1_at	0.0303059	0.500035	1	0.692683	1	1	1	6	4	4	4
Mtr.13052.1.S1_at	0.0317015	0.505184	1	0.692683	1	1	1	6	4	4	4
Mtr.48470.1.S1_s_at	0.0317731	0.556318	1	0.795122	1	1	1	6	5	4	4
Mtr.11655.1.S1_at	0.0350297	0.548709	1	0.795122	1	1	1	6	5	4	4
Mtr.47331.1.S1_at	0.0353815	0.537677	1	0.726829	1	1	1	6	4	4	4
Mtr.7047.1.S1_at	0.0362888	0.515765	1	0.795122	1	1	1	6	5	4	4
Mtr.5517.1.S1_at	0.0377724	0.536579	1	0.795122	1	1	1	6	5	4	4
Mtr.19591.1.S1_at	0.0381583	0.511458	1	0.795122	1	1	1	6	5	4	4
Mtr.28699.1.S1_s_at	0.0384381	0.504722	1	0.726829	1	1	1	6	4	4	4
Mtr.38681.1.S1_at	0.0407183	0.635744	1	0.795122	1	1	1	6	5	4	4
Mtr.13927.1.S1_at	0.0412453	0.522532	1	0.795122	1	1	1	6	5	4	4
Mtr.48197.1.S1_at	0.0431434	0.551113	1	0.658537	1	1	1	6	4	4	4
Mtr.30724.1.S1_at	0.0448832	0.504957	1	0.795122	1	1	1	6	5	4	4
Mtr.19295.1.S1_at	0.0466825	0.523403	1	0.726829	1	1	1	6	4	4	4
Mtr.5186.1.S1_at	0.0469194	0.510435	1	0.726829	1	1	1	6	4	4	4
Mtr.41868.1.S1_at	0.0470688	0.504957	1	0.795122	1	1	1	6	5	4	4
Mtr.8846.1.S1_at	0.047254	0.538491	1	0.795122	1	1	1	6	5	4	4
Mtr.13509.1.S1_at	0.0477367	0.537533	1	0.795122	1	1	1	6	5	4	4
Mtr.5833.1.S1_at	0.0477798	0.602567	1	0.795122	1	1	1	6	5	4	4
Mtr.15376.1.S1_at	0.04917	0.554378	1	0.692683	1	1	1	6	4	4	4
Mtr.21016.1.S1_at	0.0532805	0.51233	1	0.795122	1	1	1	6	5	4	4
Mtr.20678.1.S1_at	0.0539085	0.51233	1	0.795122	1	1	1	6	5	4	4
Mtr.1244.1.S1_at	0.0543481	0.529468	1	0.795122	1	1	1	6	5	4	4
Mtr.32945.1.S1_at	0.0584913	0.515765	1	0.795122	1	1	1	6	5	4	4
Mtr.40965.1.S1_at	0.0585954	0.554378	1	0.692683	1	1	1	6	4	4	4
Mtr.15922.1.S1_at	0.0599663	0.504957	1	0.795122	1	1	1	6	5	4	4
Mtr.10683.1.S1_at	0.0621743	0.504775	1	0.692683	1	1	1	6	4	4	4
Mtr.14683.1.S1_at	0.064606	0.509161	1	0.795122	1	1	1	6	5	4	4
Mtr.45155.1.S1_at	0.0674636	0.551314	1	0.692683	1	1	1	6	4	4	4
Mtr.29151.1.S1_at	0.0795012	0.549704	1	0.795122	1	1	1	6	5	4	4
Mtr.2278.1.S1_at	0.080739	0.51233	1	0.795122	1	1	1	6	5	4	4
Mtr.3235.1.S1_at	0.0808096	0.501655	1	0.795122	1	1	1	6	5	4	4
Mtr.24468.1.S1_at	0.086091	0.51233	1	0.795122	1	1	1	6	5	4	4
Mtr.15988.1.S1_at	0.088393	0.57857	1	0.795122	1	1	1	6	5	4	4
Mtr.28330.1.S1_at	0.0894114	0.556284	1	0.726829	1	1	1	6	4	4	4
Mtr.39142.1.S1_at	0.0938215	0.534066	1	0.795122	1	1	1	6	5	4	4
Mtr.3114.1.S1_s_at	0.0985174	0.549704	1	0.795122	1	1	1	6	5	4	4
Mtr.24582.1.S1_at	0.100303	0.538716	1	0.726829	1	1	1	6	4	4	4
Mtr.19938.1.S1_at	0.104595	0.530955	1	0.726829	1	1	1	6	4	4	4
Mtr.18868.1.S1_at	0.105704	0.523975	1	0.692683	1	1	1	6	4	4	4
Mtr.35177.1.S1_at	0.107243	0.509161	1	0.795122	1	1	1	6	5	4	4
Mtr.4654.1.S1_at	0.10783	0.518119	1	0.795122	1	1	1	6	5	4	4
Mtr.17250.1.S1_at	0.108181	0.546853	1	0.692683	1	1	1	6	4	4	4
Mtr.48010.1.S1_at	0.109629	0.503626	1	0.672195	1	1	1	6	4	4	4
Mtr.37380.1.S1_at	0.116258	0.547328	1	0.692683	1	1	1	6	4	4	4
Mtr.20397.1.S1_s_at	0.116973	0.511377	1	0.726829	1	1	1	6	4	4	4
Mtr.13938.1.S1_at	0.121721	0.51233	1	0.795122	1	1	1	6	5	4	4
Mtr.20222.1.S1_s_at	0.122235	0.570828	1	0.795122	1	1	1	6	5	4	4
Mtr.9520.1.S1_at	0.125972	0.542672	1	0.795122	1	1	1	6	5	4	4
Mtr.13580.1.S1_at	0.128294	0.561367	1	0.795122	1	1	1	6	5	4	4
Mtr.40852.1.S1_at	0.140125	0.541294	1	0.795122	1	1	1	6	5	4	4
Mtr.27066.1.S1_at	0.143867	0.627778	1	0.795122	1	1	1	6	5	4	4
Mtr.52285.1.S1_s_at	0.147848	0.509161	1	0.795122	1	1	1	6	5	4	4
Mtr.12789.1.S1_at	0.151713	0.511458	1	0.795122	1	1	1	6	5	4	4
Mtr.12382.1.S1_at	0.160304	0.504957	1	0.795122	1	1	1	6	5	4	4
Mtr.48903.1.S1_at	0.169579	0.52344	1	0.795122	1	1	1	6	5	4	4
Mtr.37971.1.S1_at	0.184841	0.584009	1	0.795122	1	1	1	6	5	4	4
Mtr.38759.1.S1_at	0.187509	0.530399	1	0.795122	1	1	1	6	5	4	4
Mtr.26342.1.S1_at	0.222267	0.611094	1	0.726829	1	1	1	6	4	4	4
Mtr.8432.1.S1_at	0.232904	0.504775	1	0.692683	1	1	1	6	4	4	4
Mtr.37538.1.S1_at	0.358825	0.594545	1	0.726829	1	1	1	6	4	4	4
Mtr.20515.1.S1_at	0.000185343	0.438855	1	0.508293	1	1	1	5	4	4	4
Mtr.11679.1.S1_at	0.000232084	0.447857	1	0.726829	1	1	1	5	4	4	4
Mtr.51652.1.S1_at	0.00076073	0.451981	1	0.692683	1	1	1	5	4	4	4
Mtr.12948.1.S1_at	0.000778362	0.469059	1	0.658537	1	1	1	5	4	4	4
Mtr.49074.1.S1_at	0.00110334	0.425721	1	0.658537	1	1	1	5	4	4	4
Mtr.32259.1.S1_at	0.00124301	0.472942	1	0.795122	1	1	1	5	5	4	4
Mtr.33370.1.S1_at	0.00149616	0.494566	1	0.795122	1	1	1	5	5	4	4
Mtr.5333.1.S1_at	0.00165562	0.404446	1	0.508293	1	1	1	5	4	4	4
Mtr.49450.1.S1_at	0.00190794	0.477042	1	0.672195	1	1	1	5	4	4	4
Mtr.13736.1.S1_at	0.00194717	0.445965	1	0.508293	1	1	1	5	4	4	4
Mtr.36792.1.S1_at	0.00252549	0.488459	1	0.795122	1	1	1	5	5	4	4
Mtr.42620.1.S1_at	0.00257948	0.438848	1	0.726829	1	1	1	5	4	4	4
Mtr.44100.1.S1_at	0.00287606	0.389799	1	0.508293	1	1	1	5	4	4	4
Mtr.47302.1.S1_at	0.00295259	0.394736	1	0.508293	1	1	1	5	4	4	4
Mtr.52182.1.S1_at	0.00331975	0.461243	1	0.692683	1	1	1	5	4	4	4
Mtr.39306.1.S1_a_at	0.00401892	0.454244	1	0.726829	1	1	1	5	4	4	4
Mtr.4451.1.S1_s_at	0.00476072	0.48504	1	0.692683	1	1	1	5	4	4	4
Mtr.18026.1.S1_at	0.00478166	0.479459	1	0.795122	1	1	1	5	5	4	4
Mtr.18857.1.S1_at	0.0048305	0.463071	1	0.726829	1	1	1	5	4	4	4
Mtr.43587.1.S1_at	0.00485505	0.445292	1	0.692683	1	1	1	5	4	4	4
Mtr.10893.1.S1_at	0.00551967	0.389799	1	0.508293	1	1	1	5	4	4	4
Mtr.4372.1.S1_at	0.00581143	0.446761	1	0.672195	1	1	1	5	4	4	4
Mtr.31699.1.S1_at	0.00584803	0.476033	1	0.726829	1	1	1	5	4	4	4
Mtr.37432.1.S1_at	0.0058658	0.457235	1	0.692683	1	1	1	5	4	4	4
Mtr.31767.1.S1_at	0.00645509	0.43106	1	0.672195	1	1	1	5	4	4	4
Mtr.5217.1.S1_s_at	0.00672344	0.485946	1	0.692683	1	1	1	5	4	4	4
Mtr.11757.1.S1_at	0.00698668	0.482699	1	0.641463	1	1	1	5	4	4	4
Mtr.30845.1.S1_at	0.00709071	0.441537	1	0.692683	1	1	1	5	4	4	4
Mtr.13705.1.S1_at	0.00756347	0.438848	1	0.726829	1	1	1	5	4	4	4
Mtr.20702.1.S1_at	0.00772458	0.356477	1	0.508293	1	1	1	5	4	4	4
Mtr.31214.1.S1_at	0.00829045	0.415442	1	0.508293	1	1	1	5	4	4	4
Mtr.8967.1.S1_s_at	0.00846068	0.482492	1	0.795122	1	1	1	5	5	4	4
Mtr.39712.1.S1_at	0.00929672	0.472942	1	0.795122	1	1	1	5	5	4	4
Mtr.5655.1.S1_s_at	0.00933385	0.482492	1	0.795122	1	1	1	5	5	4	4
Mtr.11408.1.S1_at	0.00981749	0.496581	1	0.726829	1	1	1	5	4	4	4
Mtr.12170.1.S1_at	0.0098909	0.466917	1	0.508293	1	1	1	5	4	4	4
Mtr.21711.1.S1_s_at	0.00994162	0.454244	1	0.726829	1	1	1	5	4	4	4
Mtr.34470.1.S1_s_at	0.0101946	0.474874	1	0.692683	1	1	1	5	4	4	4
Mtr.16297.1.S1_x_at	0.011058	0.394736	1	0.508293	1	1	1	5	4	4	4
Mtr.35327.1.S1_at	0.0112145	0.444996	1	0.726829	1	1	1	5	4	4	4
Mtr.20346.1.S1_at	0.0115014	0.461243	1	0.692683	1	1	1	5	4	4	4
Mtr.18240.1.S1_at	0.0116468	0.469067	1	0.726829	1	1	1	5	4	4	4
Mtr.2309.1.S1_at	0.011648	0.485946	1	0.692683	1	1	1	5	4	4	4
Mtr.51564.1.S1_at	0.0117338	0.467544	1	0.692683	1	1	1	5	4	4	4
Mtr.27908.1.S1_at	0.0118802	0.495384	1	0.795122	1	1	1	5	5	4	4
Mtr.33242.1.S1_at	0.0119724	0.4236	1	0.590244	1	1	1	5	4	4	4
Mtr.2000.1.S1_at	0.0121711	0.446761	1	0.672195	1	1	1	5	4	4	4
Mtr.41291.1.S1_at	0.0123912	0.461243	1	0.692683	1	1	1	5	4	4	4
Mtr.20048.1.S1_at	0.0124001	0.472942	1	0.795122	1	1	1	5	5	4	4
Mtr.31880.1.S1_at	0.0127545	0.438848	1	0.726829	1	1	1	5	4	4	4
Mtr.1923.1.S1_at	0.0127884	0.384248	1	0.508293	1	1	1	5	4	4	4
Mtr.2482.1.S1_at	0.0129992	0.45119	1	0.692683	1	1	1	5	4	4	4
Mtr.35147.1.S1_s_at	0.0131252	0.495384	1	0.795122	1	1	1	5	5	4	4
Mtr.21492.1.S1_at	0.0132211	0.482348	1	0.726829	1	1	1	5	4	4	4
Mtr.47243.1.S1_at	0.013366	0.43017	1	0.726829	1	1	1	5	4	4	4
Mtr.2734.1.S1_at	0.0134571	0.473038	1	0.726829	1	1	1	5	4	4	4
Mtr.38842.1.S1_at	0.0135859	0.472942	1	0.795122	1	1	1	5	5	4	4
Mtr.49960.1.S1_at	0.0139875	0.492232	1	0.726829	1	1	1	5	4	4	4
Mtr.1489.1.S1_at	0.0145028	0.440174	1	0.508293	1	1	1	5	4	4	4
Mtr.13375.1.S1_at	0.0146114	0.454244	1	0.726829	1	1	1	5	4	4	4
Mtr.13470.1.S1_s_at	0.0146541	0.474874	1	0.692683	1	1	1	5	4	4	4
Mtr.31913.1.S1_at	0.0147848	0.458046	1	0.692683	1	1	1	5	4	4	4
Mtr.39050.1.S1_at	0.0152738	0.411496	1	0.590244	1	1	1	5	4	4	4
Mtr.40569.1.S1_at	0.0154658	0.468389	1	0.692683	1	1	1	5	4	4	4
Mtr.41148.1.S1_at	0.0158016	0.458046	1	0.692683	1	1	1	5	4	4	4
Mtr.9925.1.S1_at	0.0162551	0.481529	1	0.692683	1	1	1	5	4	4	4
Mtr.1494.1.S1_at	0.0167964	0.482492	1	0.795122	1	1	1	5	5	4	4
Mtr.7107.1.S1_at	0.0173926	0.495384	1	0.795122	1	1	1	5	5	4	4
Mtr.47588.1.S1_x_at	0.01804	0.439535	1	0.692683	1	1	1	5	4	4	4
Mtr.31764.1.S1_at	0.0182578	0.494566	1	0.795122	1	1	1	5	5	4	4
Mtr.32063.1.S1_at	0.0187182	0.460027	1	0.726829	1	1	1	5	4	4	4
Mtr.44905.1.S1_at	0.0188113	0.46374	1	0.795122	1	1	1	5	5	4	4
Mtr.31758.1.S1_at	0.0189129	0.476033	1	0.726829	1	1	1	5	4	4	4
Mtr.45998.1.S1_at	0.0189979	0.403067	1	0.692683	1	1	1	5	4	4	4
Mtr.26556.1.S1_at	0.0192527	0.441537	1	0.692683	1	1	1	5	4	4	4
Mtr.40305.1.S1_at	0.0197183	0.485946	1	0.692683	1	1	1	5	4	4	4
Mtr.7247.1.S1_at	0.0200134	0.439535	1	0.692683	1	1	1	5	4	4	4
Mtr.14325.1.S1_at	0.0200426	0.47666	1	0.795122	1	1	1	5	5	4	4
Mtr.10814.1.S1_at	0.0205717	0.416354	1	0.672195	1	1	1	5	4	4	4
Mtr.10670.1.S1_at	0.0211395	0.474874	1	0.692683	1	1	1	5	4	4	4
Mtr.44814.1.S1_at	0.0213296	0.499861	1	0.726829	1	1	1	5	4	4	4
Mtr.29034.1.S1_at	0.0215345	0.467544	1	0.692683	1	1	1	5	4	4	4
Mtr.7326.1.S1_at	0.0216356	0.459335	1	0.672195	1	1	1	5	4	4	4
Mtr.31498.1.S1_at	0.0217541	0.407936	1	0.590244	1	1	1	5	4	4	4
Mtr.6697.1.S1_at	0.0219381	0.492232	1	0.726829	1	1	1	5	4	4	4
Mtr.3229.1.S1_at	0.0221928	0.46374	1	0.795122	1	1	1	5	5	4	4
Mtr.12517.1.S1_at	0.0223705	0.440174	1	0.508293	1	1	1	5	4	4	4
Mtr.10285.1.S1_at	0.0230757	0.476116	1	0.658537	1	1	1	5	4	4	4
Mtr.39412.1.S1_at	0.0233661	0.399283	1	0.508293	1	1	1	5	4	4	4
Mtr.29366.1.S1_at	0.0234059	0.411371	1	0.508293	1	1	1	5	4	4	4
Mtr.51561.1.S1_at	0.0236416	0.433548	1	0.726829	1	1	1	5	4	4	4
Mtr.42676.1.S1_at	0.0245945	0.458719	1	0.658537	1	1	1	5	4	4	4
Mtr.24241.1.S1_at	0.0245985	0.448085	1	0.64878	1	1	1	5	4	4	4
Mtr.36333.1.S1_at	0.024781	0.452967	1	0.672195	1	1	1	5	4	4	4
Mtr.13744.1.S1_at	0.0248218	0.445292	1	0.692683	1	1	1	5	4	4	4
Mtr.15558.1.S1_s_at	0.0254839	0.421	1	0.508293	1	1	1	5	4	4	4
Mtr.52116.1.S1_at	0.0258724	0.414607	1	0.508293	1	1	1	5	4	4	4
Mtr.28326.1.S1_at	0.0276105	0.472942	1	0.795122	1	1	1	5	5	4	4
Mtr.46721.1.S1_x_at	0.0278036	0.463071	1	0.726829	1	1	1	5	4	4	4
Mtr.37600.1.S1_at	0.0278375	0.463071	1	0.726829	1	1	1	5	4	4	4
Mtr.45971.1.S1_at	0.0281031	0.469067	1	0.726829	1	1	1	5	4	4	4
Mtr.31293.1.S1_s_at	0.0282861	0.425062	1	0.726829	1	1	1	5	4	4	4
Mtr.35298.1.S1_at	0.0283521	0.428366	1	0.726829	1	1	1	5	4	4	4
Mtr.31751.1.S1_at	0.0286231	0.356477	1	0.508293	1	1	1	5	4	4	4
Mtr.33144.1.S1_at	0.0292538	0.458719	1	0.658537	1	1	1	5	4	4	4
Mtr.39393.1.S1_at	0.0301042	0.463071	1	0.726829	1	1	1	5	4	4	4
Mtr.41715.1.S1_at	0.0309228	0.436864	1	0.672195	1	1	1	5	4	4	4
Mtr.51988.1.S1_at	0.0312546	0.416289	1	0.692683	1	1	1	5	4	4	4
Mtr.10364.1.S1_at	0.0333714	0.440826	1	0.658537	1	1	1	5	4	4	4
Mtr.41945.1.S1_at	0.0334004	0.445292	1	0.692683	1	1	1	5	4	4	4
Mtr.5022.1.S1_s_at	0.0347404	0.43587	1	0.692683	1	1	1	5	4	4	4
Mtr.45399.1.S1_at	0.0348077	0.474874	1	0.692683	1	1	1	5	4	4	4
Mtr.17780.1.S1_at	0.0348923	0.476033	1	0.726829	1	1	1	5	4	4	4
Mtr.23581.1.S1_at	0.035923	0.485675	1	0.726829	1	1	1	5	4	4	4
Mtr.16077.1.S1_at	0.0366768	0.482492	1	0.795122	1	1	1	5	5	4	4
Mtr.14609.1.S1_at	0.0370394	0.380888	1	0.590244	1	1	1	5	4	4	4
Mtr.17830.1.S1_at	0.0382431	0.445292	1	0.692683	1	1	1	5	4	4	4
Mtr.41480.1.S1_at	0.0383939	0.438848	1	0.726829	1	1	1	5	4	4	4
Mtr.40306.1.S1_at	0.0388325	0.467323	1	0.795122	1	1	1	5	5	4	4
Mtr.29328.1.S1_at	0.0388409	0.465872	1	0.672195	1	1	1	5	4	4	4
Mtr.37687.1.S1_at	0.0397828	0.42149	1	0.692683	1	1	1	5	4	4	4
Mtr.39991.1.S1_at	0.0400695	0.374711	1	0.508293	1	1	1	5	4	4	4
Mtr.27035.1.S1_at	0.0402884	0.495384	1	0.795122	1	1	1	5	5	4	4
Mtr.9864.1.S1_at	0.0409899	0.467323	1	0.795122	1	1	1	5	5	4	4
Mtr.9798.1.S1_at	0.0412732	0.415793	1	0.508293	1	1	1	5	4	4	4
Mtr.20215.1.S1_at	0.0417643	0.499861	1	0.726829	1	1	1	5	4	4	4
Mtr.6903.1.S1_at	0.0421996	0.420065	1	0.726829	1	1	1	5	4	4	4
Mtr.38633.1.S1_at	0.0425902	0.496581	1	0.726829	1	1	1	5	4	4	4
Mtr.5903.1.S1_at	0.0429188	0.43587	1	0.692683	1	1	1	5	4	4	4
Mtr.3247.1.S1_at	0.0440579	0.489259	1	0.795122	1	1	1	5	5	4	4
Mtr.39997.1.S1_at	0.0441701	0.369547	1	0.508293	1	1	1	5	4	4	4
Mtr.42498.1.S1_at	0.0451964	0.489126	1	0.508293	1	1	1	5	4	4	4
Mtr.41214.1.S1_at	0.0455467	0.40766	1	0.672195	1	1	1	5	4	4	4
Mtr.23326.1.S1_at	0.0457669	0.437895	1	0.641463	1	1	1	5	4	4	4
Mtr.41727.1.S1_at	0.0464098	0.421794	1	0.672195	1	1	1	5	4	4	4
Mtr.13973.1.S1_at	0.04659	0.476033	1	0.726829	1	1	1	5	4	4	4
Mtr.5523.1.S1_at	0.0469667	0.467544	1	0.692683	1	1	1	5	4	4	4
Mtr.45352.1.S1_s_at	0.0472109	0.43587	1	0.692683	1	1	1	5	4	4	4
Mtr.13894.1.S1_at	0.0473266	0.411205	1	0.692683	1	1	1	5	4	4	4
Mtr.50542.1.S1_at	0.0475458	0.47666	1	0.795122	1	1	1	5	5	4	4
Mtr.44963.1.S1_at	0.0478549	0.458046	1	0.692683	1	1	1	5	4	4	4
Mtr.28799.1.S1_at	0.0482863	0.496563	1	0.692683	1	1	1	5	4	4	4
Mtr.34755.1.S1_at	0.0483693	0.393985	1	0.590244	1	1	1	5	4	4	4
Mtr.43066.1.S1_s_at	0.0497935	0.493112	1	0.726829	1	1	1	5	4	4	4
Mtr.4955.1.S1_at	0.0504975	0.485675	1	0.726829	1	1	1	5	4	4	4
Mtr.32854.1.S1_at	0.0517241	0.472942	1	0.795122	1	1	1	5	5	4	4
Mtr.42379.1.S1_at	0.0528303	0.463071	1	0.726829	1	1	1	5	4	4	4
Mtr.19050.1.S1_at	0.0542567	0.499861	1	0.726829	1	1	1	5	4	4	4
Mtr.12584.1.S1_at	0.0542894	0.472942	1	0.795122	1	1	1	5	5	4	4
Mtr.13593.1.S1_at	0.0543314	0.467323	1	0.795122	1	1	1	5	5	4	4
Mtr.33577.1.S1_at	0.0546418	0.496563	1	0.692683	1	1	1	5	4	4	4
Mtr.26277.1.S1_at	0.0547861	0.482348	1	0.726829	1	1	1	5	4	4	4
Mtr.9657.1.S1_at	0.0553545	0.416289	1	0.692683	1	1	1	5	4	4	4
Mtr.9293.1.S1_at	0.0556819	0.469594	1	0.590244	1	1	1	5	4	4	4
Mtr.35488.1.S1_at	0.0568435	0.42149	1	0.692683	1	1	1	5	4	4	4
Mtr.32197.1.S1_at	0.0570034	0.492232	1	0.726829	1	1	1	5	4	4	4
Mtr.50716.1.S1_s_at	0.0570164	0.438848	1	0.726829	1	1	1	5	4	4	4
Mtr.20198.1.S1_at	0.0571848	0.411496	1	0.590244	1	1	1	5	4	4	4
Mtr.10986.1.S1_at	0.0577608	0.488459	1	0.795122	1	1	1	5	5	4	4
Mtr.17969.1.S1_at	0.0588153	0.482492	1	0.795122	1	1	1	5	5	4	4
Mtr.28288.1.S1_at	0.0598327	0.474007	1	0.692683	1	1	1	5	4	4	4
Mtr.7293.1.S1_at	0.0599937	0.445292	1	0.692683	1	1	1	5	4	4	4
Mtr.31996.1.S1_s_at	0.0613788	0.476033	1	0.726829	1	1	1	5	4	4	4
Mtr.28164.1.S1_s_at	0.0618866	0.424933	1	0.692683	1	1	1	5	4	4	4
Mtr.43792.1.S1_at	0.0622009	0.424933	1	0.692683	1	1	1	5	4	4	4
Mtr.50696.1.S1_at	0.062396	0.467323	1	0.795122	1	1	1	5	5	4	4
Mtr.11949.1.S1_s_at	0.0645579	0.428366	1	0.726829	1	1	1	5	4	4	4
Mtr.23248.1.S1_at	0.0646738	0.356477	1	0.508293	1	1	1	5	4	4	4
Mtr.10179.1.S1_at	0.0653158	0.416289	1	0.692683	1	1	1	5	4	4	4
Mtr.24581.1.S1_s_at	0.0658284	0.472942	1	0.795122	1	1	1	5	5	4	4
Mtr.14510.1.S1_at	0.0659671	0.402345	1	0.508293	1	1	1	5	4	4	4
Mtr.18908.1.S1_s_at	0.0663628	0.488459	1	0.795122	1	1	1	5	5	4	4
Mtr.13074.1.S1_a_at	0.0685465	0.469067	1	0.726829	1	1	1	5	4	4	4
Mtr.45171.1.S1_at	0.0689293	0.384248	1	0.508293	1	1	1	5	4	4	4
Mtr.32198.1.S1_at	0.0710279	0.46019	1	0.672195	1	1	1	5	4	4	4
Mtr.5377.1.S1_at	0.0717782	0.438848	1	0.726829	1	1	1	5	4	4	4
Mtr.2955.1.S1_at	0.073413	0.42283	1	0.590244	1	1	1	5	4	4	4
Mtr.1408.1.S1_at	0.0739866	0.45119	1	0.692683	1	1	1	5	4	4	4
Mtr.13501.1.S1_at	0.0755197	0.459254	1	0.726829	1	1	1	5	4	4	4
Mtr.12452.1.S1_s_at	0.0762883	0.461243	1	0.692683	1	1	1	5	4	4	4
Mtr.28156.1.S1_at	0.0765862	0.488459	1	0.795122	1	1	1	5	5	4	4
Mtr.41526.1.S1_at	0.0766669	0.416289	1	0.692683	1	1	1	5	4	4	4
Mtr.14114.1.S1_at	0.0775977	0.424933	1	0.692683	1	1	1	5	4	4	4
Mtr.44777.1.S1_at	0.0791178	0.489489	1	0.64878	1	1	1	5	4	4	4
Mtr.43107.1.S1_at	0.0798119	0.467544	1	0.692683	1	1	1	5	4	4	4
Mtr.46220.1.S1_s_at	0.079994	0.364512	1	0.508293	1	1	1	5	4	4	4
Mtr.34713.1.S1_at	0.080486	0.421	1	0.508293	1	1	1	5	4	4	4
Mtr.38210.1.S1_at	0.0805773	0.442354	1	0.726829	1	1	1	5	4	4	4
Mtr.40578.1.S1_at	0.0806087	0.457235	1	0.692683	1	1	1	5	4	4	4
Mtr.13137.1.S1_at	0.0814136	0.471722	1	0.692683	1	1	1	5	4	4	4
Mtr.46286.1.S1_at	0.0820058	0.439558	1	0.726829	1	1	1	5	4	4	4
Mtr.34747.1.S1_at	0.082428	0.482492	1	0.795122	1	1	1	5	5	4	4
Mtr.37706.1.S1_at	0.0835549	0.420065	1	0.726829	1	1	1	5	4	4	4
Mtr.11131.1.S1_at	0.0836547	0.439535	1	0.692683	1	1	1	5	4	4	4
Mtr.383.1.S1_at	0.0837308	0.445292	1	0.692683	1	1	1	5	4	4	4
Mtr.10668.1.S1_at	0.084228	0.439783	1	0.508293	1	1	1	5	4	4	4
Mtr.38047.1.S1_at	0.0856715	0.42149	1	0.692683	1	1	1	5	4	4	4
Mtr.36081.1.S1_at	0.0862148	0.457838	1	0.658537	1	1	1	5	4	4	4
Mtr.17112.1.S1_at	0.0863657	0.453294	1	0.590244	1	1	1	5	4	4	4
Mtr.39016.1.S1_at	0.0878339	0.364512	1	0.508293	1	1	1	5	4	4	4
Mtr.21269.1.S1_at	0.0878579	0.472942	1	0.795122	1	1	1	5	5	4	4
Mtr.35304.1.S1_at	0.0888946	0.457235	1	0.692683	1	1	1	5	4	4	4
Mtr.45567.1.S1_at	0.0893935	0.473038	1	0.726829	1	1	1	5	4	4	4
Mtr.29662.1.S1_at	0.0894526	0.476033	1	0.726829	1	1	1	5	4	4	4
Mtr.16694.1.S1_at	0.0901417	0.467544	1	0.692683	1	1	1	5	4	4	4
Mtr.23031.1.S1_s_at	0.0910175	0.485946	1	0.692683	1	1	1	5	4	4	4
Mtr.12726.1.S1_at	0.0916384	0.48504	1	0.692683	1	1	1	5	4	4	4
Mtr.22321.1.S1_at	0.0927099	0.492409	1	0.795122	1	1	1	5	5	4	4
Mtr.38230.1.S1_at	0.094567	0.486326	1	0.692683	1	1	1	5	4	4	4
Mtr.14899.1.S1_at	0.094986	0.444269	1	0.726829	1	1	1	5	4	4	4
Mtr.9227.1.S1_at	0.0982489	0.439535	1	0.692683	1	1	1	5	4	4	4
Mtr.39047.1.S1_at	0.101158	0.495384	1	0.795122	1	1	1	5	5	4	4
Mtr.32986.1.S1_at	0.102381	0.496581	1	0.726829	1	1	1	5	4	4	4
Mtr.40330.1.S1_at	0.102782	0.447857	1	0.726829	1	1	1	5	4	4	4
Mtr.10414.1.S1_at	0.103956	0.490043	1	0.590244	1	1	1	5	4	4	4
Mtr.9302.1.S1_at	0.104327	0.476033	1	0.726829	1	1	1	5	4	4	4
Mtr.13495.1.S1_at	0.104883	0.439535	1	0.692683	1	1	1	5	4	4	4
Mtr.96.1.S1_at	0.107112	0.488459	1	0.795122	1	1	1	5	5	4	4
Mtr.40397.1.S1_at	0.108449	0.445292	1	0.692683	1	1	1	5	4	4	4
Mtr.33705.1.S1_at	0.109014	0.486533	1	0.726829	1	1	1	5	4	4	4
Mtr.11123.1.S1_at	0.109147	0.460027	1	0.726829	1	1	1	5	4	4	4
Mtr.12677.1.S1_at	0.109942	0.472942	1	0.795122	1	1	1	5	5	4	4
Mtr.43227.1.S1_at	0.112509	0.457235	1	0.692683	1	1	1	5	4	4	4
Mtr.7323.1.S1_at	0.112694	0.46374	1	0.795122	1	1	1	5	5	4	4
Mtr.30783.1.S1_at	0.113929	0.499861	1	0.726829	1	1	1	5	4	4	4
Mtr.17022.1.S1_at	0.114686	0.43017	1	0.726829	1	1	1	5	4	4	4
Mtr.44780.1.S1_at	0.114835	0.496581	1	0.726829	1	1	1	5	4	4	4
Mtr.43506.1.S1_at	0.116195	0.473038	1	0.726829	1	1	1	5	4	4	4
Mtr.9533.1.S1_at	0.116752	0.457235	1	0.692683	1	1	1	5	4	4	4
Mtr.4842.1.S1_at	0.117853	0.46675	1	0.672195	1	1	1	5	4	4	4
Mtr.19704.1.S1_at	0.118085	0.489259	1	0.795122	1	1	1	5	5	4	4
Mtr.4652.1.S1_at	0.120052	0.467323	1	0.795122	1	1	1	5	5	4	4
Mtr.1910.1.S1_at	0.12117	0.46019	1	0.672195	1	1	1	5	4	4	4
Mtr.44433.1.S1_at	0.123663	0.476033	1	0.726829	1	1	1	5	4	4	4
Mtr.21339.1.S1_at	0.126287	0.477042	1	0.672195	1	1	1	5	4	4	4
Mtr.12443.1.S1_at	0.128474	0.461243	1	0.692683	1	1	1	5	4	4	4
Mtr.42000.1.S1_at	0.129147	0.469059	1	0.658537	1	1	1	5	4	4	4
Mtr.12521.1.S1_at	0.130068	0.430337	1	0.692683	1	1	1	5	4	4	4
Mtr.41763.1.S1_at	0.130541	0.42283	1	0.590244	1	1	1	5	4	4	4
Mtr.38452.1.S1_at	0.130565	0.402565	1	0.590244	1	1	1	5	4	4	4
Mtr.49213.1.S1_x_at	0.136099	0.42149	1	0.692683	1	1	1	5	4	4	4
Mtr.35020.1.S1_at	0.141973	0.461243	1	0.692683	1	1	1	5	4	4	4
Mtr.24233.1.S1_at	0.143522	0.48504	1	0.692683	1	1	1	5	4	4	4
Mtr.42312.1.S1_at	0.147379	0.493112	1	0.726829	1	1	1	5	4	4	4
Mtr.12728.1.S1_at	0.148157	0.448918	1	0.672195	1	1	1	5	4	4	4
Mtr.49030.1.S1_at	0.148634	0.498609	1	0.795122	1	1	1	5	5	4	4
Mtr.38030.1.S1_at	0.150828	0.415442	1	0.508293	1	1	1	5	4	4	4
Mtr.44324.1.S1_at	0.153628	0.474874	1	0.692683	1	1	1	5	4	4	4
Mtr.10832.1.S1_at	0.158058	0.417092	1	0.590244	1	1	1	5	4	4	4
Mtr.24085.1.S1_at	0.163324	0.485004	1	0.672195	1	1	1	5	4	4	4
Mtr.9570.1.S1_at	0.166678	0.473038	1	0.726829	1	1	1	5	4	4	4
Mtr.1923.1.S1_s_at	0.167633	0.433548	1	0.726829	1	1	1	5	4	4	4
Mtr.9180.1.S1_at	0.168611	0.370223	1	0.508293	1	1	1	5	4	4	4
Mtr.45034.1.S1_at	0.169205	0.469067	1	0.726829	1	1	1	5	4	4	4
Mtr.43412.1.S1_at	0.170238	0.45119	1	0.692683	1	1	1	5	4	4	4
Mtr.7312.1.S1_at	0.174522	0.438848	1	0.726829	1	1	1	5	4	4	4
Mtr.16804.1.S1_at	0.180925	0.444269	1	0.726829	1	1	1	5	4	4	4
Mtr.47282.1.S1_at	0.186012	0.489489	1	0.64878	1	1	1	5	4	4	4
Mtr.12945.1.S1_at	0.187295	0.447857	1	0.726829	1	1	1	5	4	4	4
Mtr.39108.1.S1_at	0.203458	0.454244	1	0.726829	1	1	1	5	4	4	4
Mtr.9678.1.S1_at	0.205129	0.417092	1	0.590244	1	1	1	5	4	4	4
Mtr.47172.1.S1_at	0.212111	0.459254	1	0.726829	1	1	1	5	4	4	4
Mtr.40416.1.S1_at	0.216718	0.420065	1	0.726829	1	1	1	5	4	4	4
Mtr.32094.1.S1_at	0.233748	0.482492	1	0.795122	1	1	1	5	5	4	4
Mtr.42843.1.S1_at	0.245097	0.485946	1	0.692683	1	1	1	5	4	4	4
Mtr.42926.1.S1_s_at	0.255958	0.415793	1	0.508293	1	1	1	5	4	4	4
Mtr.707.1.S1_at	0.257128	0.496581	1	0.726829	1	1	1	5	4	4	4
Mtr.43998.1.S1_at	0.307317	0.482492	1	0.795122	1	1	1	5	5	4	4
Mtr.43356.1.S1_at	0.32015	0.42149	1	0.692683	1	1	1	5	4	4	4
Mtr.12548.1.S1_at	0.339027	0.457235	1	0.692683	1	1	1	5	4	4	4
Mtr.39070.1.S1_at	0.00592798	0.308723	1	0.385366	1	1	1	4	4	4	4
Mtr.40237.1.S1_at	0.00599222	0.230878	1	0.231707	1	1	1	4	4	4	4
Mtr.40286.1.S1_at	0.00777834	0.383236	1	0.385366	1	1	1	4	4	4	4
Mtr.27398.1.S1_at	0.00946414	0.301595	1	0.385366	1	1	1	4	4	4	4
Mtr.14048.1.S1_s_at	0.0105926	0.276892	1	0.297561	1	1	1	4	4	4	4
Mtr.16454.1.S1_at	0.0110178	0.383236	1	0.385366	1	1	1	4	4	4	4
Mtr.39331.1.S1_at	0.0117718	0.221445	1	0.231707	1	1	1	4	4	4	4
Mtr.45622.1.S1_s_at	0.0154116	0.286833	1	0.385366	1	1	1	4	4	4	4
Mtr.10627.1.S1_at	0.0163909	0.338984	1	0.385366	1	1	1	4	4	4	4
Mtr.14511.1.S1_at	0.0166355	0.330554	1	0.385366	1	1	1	4	4	4	4
Mtr.36018.1.S1_at	0.0167533	0.313195	1	0.385366	1	1	1	4	4	4	4
Mtr.42126.1.S1_at	0.0172053	0.353707	1	0.385366	1	1	1	4	4	4	4
Mtr.47375.1.S1_at	0.020011	0.34604	1	0.414634	1	1	1	4	4	4	4
Mtr.17739.1.S1_at	0.0204664	0.328811	1	0.385366	1	1	1	4	4	4	4
Mtr.20897.1.S1_at	0.0252249	0.286833	1	0.385366	1	1	1	4	4	4	4
Mtr.12199.1.S1_at	0.0254175	0.269946	1	0.297561	1	1	1	4	4	4	4
Mtr.49248.1.S1_at	0.0264647	0.296587	1	0.297561	1	1	1	4	4	4	4
Mtr.17898.1.S1_at	0.0266224	0.237113	1	0.231707	1	1	1	4	4	4	4
Mtr.6293.1.S1_at	0.027288	0.410241	1	0.453659	1	1	1	4	4	4	4
Mtr.7363.1.S1_at	0.0274004	0.313195	1	0.385366	1	1	1	4	4	4	4
Mtr.52247.1.S1_at	0.0282364	0.224801	1	0.180488	1	1	1	4	4	4	4
Mtr.44810.1.S1_at	0.0293684	0.333827	1	0.385366	1	1	1	4	4	4	4
Mtr.10995.1.S1_at	0.0306257	0.330554	1	0.385366	1	1	1	4	4	4	4
Mtr.8912.1.S1_at	0.0335418	0.206768	1	0.180488	1	1	1	4	4	4	4
Mtr.40849.1.S1_s_at	0.0343863	0.231868	1	0.180488	1	1	1	4	4	4	4
Mtr.27200.1.S1_at	0.0407963	0.214207	1	0.180488	1	1	1	4	4	4	4
Mtr.25196.1.S1_at	0.0425716	0.390119	1	0.385366	1	1	1	4	4	4	4
Mtr.25735.1.S1_at	0.0452212	0.313195	1	0.385366	1	1	1	4	4	4	4
Mtr.9820.1.S1_at	0.046258	0.359099	1	0.385366	1	1	1	4	4	4	4
Mtr.38337.1.S1_at	0.0532077	0.339677	1	0.385366	1	1	1	4	4	4	4
Mtr.22147.1.S1_at	0.0595936	0.306628	1	0.297561	1	1	1	4	4	4	4
Mtr.20771.1.S1_at	0.0631706	0.353407	1	0.297561	1	1	1	4	4	4	4
Mtr.5222.1.S1_at	0.0665357	0.306628	1	0.297561	1	1	1	4	4	4	4
Mtr.10146.1.S1_at	0.0669861	0.272644	1	0.297561	1	1	1	4	4	4	4
Mtr.49035.1.S1_at	0.0704446	0.314104	1	0.362602	1	1	1	4	4	4	4
Mtr.15631.1.S1_at	0.0729558	0.307037	1	0.414634	1	1	1	4	4	4	4
Mtr.10326.1.S1_at	0.0787088	0.45801	1	0.385366	1	1	1	4	4	4	4
Mtr.8739.1.S1_at	0.107275	0.281988	1	0.231707	1	1	1	4	4	4	4
Mtr.44057.1.S1_at	0.119576	0.404758	1	0.453659	1	1	1	4	4	4	4
Mtr.43548.1.S1_at	0.142774	0.365398	1	0.453659	1	1	1	4	4	4	4
Mtr.43860.1.S1_at	0.148905	0.326271	1	0.385366	1	1	1	4	4	4	4
Mtr.22593.1.S1_s_at	0.169593	0.338894	1	0.362602	1	1	1	4	4	4	4
Mtr.32072.1.S1_at	0.231489	0.338984	1	0.385366	1	1	1	4	4	4	4
Mtr.29425.1.S1_at	0.0428362	1	0.375	1	1	0.301615	0.461371	3	3	3	3
Mtr.38853.1.S1_at	0.000254846	0.647088	0.6875	1	1	0.589238	0.708681	6	2	2	2
Mtr.6537.1.S1_s_at	0.000486225	0.716587	0.6875	1	1	0.589238	0.708681	6	2	2	2
Mtr.13231.1.S1_s_at	0.000620219	0.59603	0.6875	1	1	0.589238	0.708681	6	2	2	2
Mtr.5210.1.S1_at	0.00177701	0.611947	0.6875	1	1	0.589238	0.708681	6	2	2	2
Mtr.44846.1.S1_at	0.00248848	0.67788	0.609375	1	1	0.675806	0.515536	6	2	2	2
Mtr.15418.1.S1_at	0.00255196	0.669903	0.6875	1	1	0.589238	0.708681	6	2	2	2
Mtr.20183.1.S1_at	0.00301576	0.615929	0.6875	1	1	0.589238	0.708681	6	2	2	2
Mtr.38398.1.S1_at	0.00311801	0.628966	0.6875	1	1	0.675806	0.708681	6	2	2	2
Mtr.3253.1.S1_at	0.00345656	0.608272	0.6875	1	1	0.589238	0.708681	6	2	2	2
Mtr.10064.1.S1_at	0.00379052	0.705275	0.609375	1	1	0.675806	0.515536	6	2	2	2
Mtr.2334.1.S1_at	0.00390884	0.588832	0.609375	1	1	0.675806	0.515536	6	2	2	2
Mtr.10942.1.S1_at	0.00422414	0.726706	0.6875	1	1	0.589238	0.708681	6	2	2	2
Mtr.11191.1.S1_at	0.00570985	0.659758	0.609375	1	1	0.675806	0.515536	6	2	2	2
Mtr.49075.1.S1_at	0.00630976	0.656377	0.6875	1	1	0.589238	0.708681	6	2	2	2
Mtr.44394.1.S1_at	0.00691234	0.67788	0.6875	1	1	0.589238	0.708681	6	2	2	2
Mtr.38689.1.S1_s_at	0.00754484	0.616956	0.609375	1	1	0.675806	0.564182	6	2	2	2
Mtr.2993.1.S1_at	0.0095632	0.584246	0.6875	1	1	0.589238	0.708681	6	2	2	2
Mtr.34605.1.S1_at	0.00984654	0.585175	0.609375	1	1	0.675806	0.515536	6	2	2	2
Mtr.41566.1.S1_at	0.0109937	0.566214	0.6875	1	1	0.589238	0.708681	6	2	2	2
Mtr.10071.1.S1_s_at	0.0112298	0.638223	0.6875	1	1	0.589238	0.708681	6	2	2	2
Mtr.10450.1.S1_at	0.0122293	0.632882	0.6875	1	1	0.589238	0.708681	6	2	2	2
Mtr.37166.1.S1_at	0.0129063	0.615929	0.6875	1	1	0.589238	0.708681	6	2	2	2
Mtr.21125.1.S1_at	0.0129835	0.670407	0.6875	1	1	0.589238	0.708681	6	2	2	2
Mtr.14151.1.S1_at	0.0133652	0.608272	0.6875	1	1	0.675806	0.708681	6	2	2	2
Mtr.37848.1.S1_at	0.0139108	0.621	0.6875	1	1	0.589238	0.708681	6	2	2	2
Mtr.34640.1.S1_at	0.015237	0.604383	0.609375	1	1	0.675806	0.515536	6	2	2	2
Mtr.9508.1.S1_at	0.0156236	0.646616	0.6875	1	1	0.589238	0.708681	6	2	2	2
Mtr.32341.1.S1_s_at	0.0172682	0.616956	0.6875	1	1	0.589238	0.708681	6	2	2	2
Mtr.19570.1.S1_at	0.0180184	0.611947	0.6875	1	1	0.589238	0.708681	6	2	2	2
Mtr.22898.1.S1_at	0.0211274	0.656377	0.6875	1	1	0.589238	0.708681	6	2	2	2
Mtr.35851.1.S1_at	0.0215668	0.646616	0.609375	1	1	0.675806	0.515536	6	2	2	2
Mtr.2228.1.S1_at	0.0218032	0.615929	0.609375	1	1	0.675806	0.515536	6	2	2	2
Mtr.4753.1.S1_at	0.0248493	0.600794	0.6875	1	1	0.589238	0.708681	6	2	2	2
Mtr.31756.1.S1_at	0.0250596	0.641142	0.609375	1	1	0.675806	0.515536	6	2	2	2
Mtr.1715.1.S1_at	0.0254772	0.679112	0.6875	1	1	0.589238	0.708681	6	2	2	2
Mtr.38411.1.S1_at	0.0257866	0.71487	0.6875	1	1	0.589238	0.708681	6	2	2	2
Mtr.11366.1.S1_at	0.0263592	0.751055	0.609375	1	1	0.675806	0.515536	6	3	2	2
Mtr.39498.1.S1_at	0.0272778	0.645494	0.6875	1	1	0.589238	0.708681	6	2	2	2
Mtr.19279.1.S1_at	0.0281762	0.71487	0.6875	1	1	0.589238	0.708681	6	2	2	2
Mtr.20650.1.S1_at	0.0292473	0.577314	0.6875	1	1	0.675806	0.708681	6	2	2	2
Mtr.4734.1.S1_at	0.0295511	0.693554	0.6875	1	1	0.589238	0.708681	6	2	2	2
Mtr.48557.1.S1_at	0.0299038	0.608272	0.6875	1	1	0.675806	0.708681	6	2	2	2
Mtr.51135.1.S1_x_at	0.031102	0.727069	0.6875	1	1	0.589238	0.708681	6	2	2	2
Mtr.32327.1.S1_at	0.0327018	0.610936	0.6875	1	1	0.589238	0.708681	6	2	2	2
Mtr.13864.1.S1_at	0.0328937	0.659758	0.609375	1	1	0.675806	0.515536	6	2	2	2
Mtr.20400.1.S1_at	0.0329824	0.664049	0.6875	1	1	0.589238	0.708681	6	2	2	2
Mtr.13401.1.S1_at	0.0333651	0.632882	0.6875	1	1	0.589238	0.708681	6	2	2	2
Mtr.33611.1.S1_at	0.0334809	0.732834	0.6875	1	1	0.589238	0.708681	6	2	2	2
Mtr.13543.1.S1_at	0.0336648	0.584246	0.6875	1	1	0.589238	0.708681	6	2	2	2
Mtr.362.1.S1_at	0.0346608	0.743164	0.6875	1	1	0.589238	0.708681	6	2	2	2
Mtr.28482.1.S1_s_at	0.0406384	0.588832	0.6875	1	1	0.589238	0.708681	6	2	2	2
Mtr.39148.1.S1_at	0.0412079	0.685223	0.609375	1	1	0.675806	0.515536	6	2	2	2
Mtr.762.1.S1_at	0.0425987	0.623771	0.6875	1	1	0.589238	0.708681	6	2	2	2
Mtr.48267.1.S1_at	0.042755	0.645494	0.6875	1	1	0.589238	0.708681	6	2	2	2
Mtr.3141.1.S1_at	0.0431987	0.767941	0.609375	1	1	0.675806	0.515536	6	3	2	2
Mtr.3245.1.S1_at	0.0441532	0.588832	0.609375	1	1	0.675806	0.515536	6	2	2	2
Mtr.26827.1.S1_at	0.0460036	0.588832	0.609375	1	1	0.675806	0.515536	6	2	2	2
Mtr.21738.1.S1_at	0.0462606	0.646616	0.6875	1	1	0.589238	0.708681	6	2	2	2
Mtr.24898.1.S1_at	0.0467448	0.59603	0.609375	1	1	0.675806	0.515536	6	2	2	2
Mtr.19616.1.S1_s_at	0.0467553	0.623771	0.6875	1	1	0.589238	0.708681	6	2	2	2
Mtr.34634.1.S1_at	0.0472878	0.588832	0.6875	1	1	0.589238	0.708681	6	2	2	2
Mtr.6833.1.S1_at	0.0473839	0.59603	0.609375	1	1	0.675806	0.515536	6	2	2	2
Mtr.34816.1.S1_at	0.0477364	0.655222	0.6875	1	1	0.589238	0.708681	6	2	2	2
Mtr.10008.1.S1_at	0.0479608	0.603396	0.6875	1	1	0.589238	0.708681	6	2	2	2
Mtr.34857.1.S1_s_at	0.0511629	0.693554	0.609375	1	1	0.675806	0.515536	6	2	2	2
Mtr.582.1.S1_at	0.0524245	0.638223	0.6875	1	1	0.589238	0.708681	6	2	2	2
Mtr.43193.1.S1_at	0.0528084	0.66142	0.6875	1	1	0.589238	0.708681	6	2	2	2
Mtr.30782.1.S1_at	0.0561117	0.68397	0.6875	1	1	0.589238	0.708681	6	2	2	2
Mtr.13005.1.S1_at	0.0574623	0.600794	0.6875	1	1	0.589238	0.708681	6	2	2	2
Mtr.20844.1.S1_at	0.0578374	0.713511	0.6875	1	1	0.589238	0.708681	6	2	2	2
Mtr.39127.1.S1_at	0.0590119	0.603396	0.609375	1	1	0.675806	0.515536	6	2	2	2
Mtr.25381.1.S1_at	0.0593339	0.604383	0.609375	1	1	0.675806	0.515536	6	2	2	2
Mtr.355.1.S1_at	0.0599693	0.679112	0.6875	1	1	0.589238	0.708681	6	2	2	2
Mtr.453.1.S1_at	0.0621758	0.732834	0.609375	1	1	0.675806	0.515536	6	2	2	2
Mtr.31786.1.S1_at	0.0630313	0.624823	0.6875	1	1	0.589238	0.708681	6	2	2	2
Mtr.35679.1.S1_at	0.0656675	0.559679	0.6875	1	1	0.675806	0.708681	6	2	2	2
Mtr.20981.1.S1_at	0.0661317	0.603396	0.609375	1	1	0.675806	0.515536	6	2	2	2
Mtr.33445.1.S1_at	0.0665045	0.553285	0.609375	1	1	0.675806	0.564182	6	2	2	2
Mtr.43643.1.S1_at	0.0672877	0.638223	0.6875	1	1	0.589238	0.708681	6	2	2	2
Mtr.26314.1.S1_at	0.0683995	0.611947	0.6875	1	1	0.675806	0.708681	6	2	2	2
Mtr.13755.1.S1_at	0.0687168	0.743164	0.609375	1	1	0.675806	0.515536	6	2	2	2
Mtr.1836.1.S1_at	0.0704142	0.668702	0.609375	1	1	0.675806	0.515536	6	2	2	2
Mtr.23850.1.S1_at	0.0708712	0.577314	0.6875	1	1	0.589238	0.708681	6	2	2	2
Mtr.17093.1.S1_at	0.0726814	0.59603	0.6875	1	1	0.589238	0.708681	6	2	2	2
Mtr.22874.1.S1_at	0.0744934	0.734264	0.609375	1	1	0.675806	0.515536	6	2	2	2
Mtr.29291.1.S1_at	0.0750641	0.745013	0.6875	1	1	0.675806	0.708681	6	2	2	2
Mtr.11806.1.S1_at	0.0751334	0.610936	0.609375	1	1	0.675806	0.515536	6	2	2	2
Mtr.34568.1.S1_at	0.0752392	0.659758	0.6875	1	1	0.675806	0.708681	6	2	2	2
Mtr.44660.1.S1_a_at	0.0774095	0.621	0.6875	1	1	0.589238	0.708681	6	2	2	2
Mtr.29137.1.S1_at	0.0805992	0.624823	0.609375	1	1	0.675806	0.515536	6	2	2	2
Mtr.8527.1.S1_at	0.082261	0.588832	0.6875	1	1	0.589238	0.708681	6	2	2	2
Mtr.28750.1.S1_at	0.0846248	0.76035	0.6875	1	1	0.589238	0.708681	6	3	2	2
Mtr.36263.1.S1_at	0.084848	0.632882	0.6875	1	1	0.589238	0.708681	6	2	2	2
Mtr.11069.1.S1_at	0.0873121	0.687301	0.6875	1	1	0.589238	0.708681	6	2	2	2
Mtr.12090.1.S1_at	0.088393	0.628966	0.6875	1	1	0.589238	0.708681	6	2	2	2
Mtr.32590.1.S1_at	0.0886045	0.679112	0.6875	1	1	0.675806	0.708681	6	2	2	2
Mtr.26043.1.S1_at	0.0897843	0.764073	0.6875	1	1	0.589238	0.708681	6	3	2	2
Mtr.52145.1.S1_at	0.0909883	0.646616	0.6875	1	1	0.589238	0.708681	6	2	2	2
Mtr.9966.1.S1_at	0.0940044	0.680348	0.609375	1	1	0.675806	0.515536	6	2	2	2
Mtr.50416.1.S1_at	0.0947565	0.577314	0.6875	1	1	0.589238	0.708681	6	2	2	2
Mtr.18675.1.S1_at	0.0967918	0.656377	0.609375	1	1	0.675806	0.515536	6	2	2	2
Mtr.2527.1.S1_at	0.0987123	0.584246	0.6875	1	1	0.589238	0.708681	6	2	2	2
Mtr.43255.1.S1_at	0.100597	0.559679	0.6875	1	1	0.589238	0.708681	6	2	2	2
Mtr.3085.1.S1_at	0.102671	0.623771	0.609375	1	1	0.675806	0.515536	6	2	2	2
Mtr.43729.1.S1_at	0.102722	0.670407	0.6875	1	1	0.589238	0.708681	6	2	2	2
Mtr.12449.1.S1_at	0.102743	0.615929	0.6875	1	1	0.589238	0.708681	6	2	2	2
Mtr.47701.1.S1_at	0.103084	0.59603	0.6875	1	1	0.589238	0.708681	6	2	2	2
Mtr.43413.1.S1_at	0.106859	0.628966	0.609375	1	1	0.675806	0.515536	6	2	2	2
Mtr.15833.1.S1_at	0.108044	0.610936	0.6875	1	1	0.589238	0.708681	6	2	2	2
Mtr.43531.1.S1_at	0.108157	0.577314	0.609375	1	1	0.675806	0.515536	6	2	2	2
Mtr.31578.1.S1_at	0.108214	0.646616	0.6875	1	1	0.675806	0.708681	6	2	2	2
Mtr.11721.1.S1_at	0.110605	0.704719	0.609375	1	1	0.675806	0.515536	6	2	2	2
Mtr.24088.1.S1_at	0.111695	0.637128	0.6875	1	1	0.589238	0.708681	6	2	2	2
Mtr.50300.1.S1_s_at	0.113621	0.624823	0.6875	1	1	0.675806	0.708681	6	2	2	2
Mtr.5296.1.S1_at	0.113623	0.68397	0.609375	1	1	0.675806	0.515536	6	2	2	2
Mtr.37192.1.S1_at	0.114218	0.646616	0.609375	1	1	0.675806	0.515536	6	2	2	2
Mtr.12572.1.S1_at	0.116236	0.632882	0.609375	1	1	0.675806	0.564182	6	2	2	2
Mtr.16227.1.S1_at	0.116295	0.633964	0.609375	1	1	0.675806	0.515536	6	2	2	2
Mtr.40709.1.S1_at	0.117636	0.638683	0.609375	1	1	0.675806	0.564182	6	2	2	2
Mtr.5788.1.S1_at	0.119195	0.802173	0.609375	1	1	0.675806	0.515536	6	3	2	2
Mtr.1352.1.S1_at	0.123586	0.67788	0.609375	1	1	0.675806	0.515536	6	2	2	2
Mtr.41354.1.S1_at	0.124852	0.596994	0.609375	1	1	0.675806	0.515536	6	2	2	2
Mtr.39990.1.S1_at	0.126015	0.66142	0.609375	1	1	0.675806	0.515536	6	2	2	2
Mtr.27993.1.S1_at	0.126668	0.59603	0.6875	1	1	0.589238	0.708681	6	2	2	2
Mtr.36031.1.S1_at	0.127145	0.559679	0.6875	1	1	0.675806	0.708681	6	2	2	2
Mtr.42779.1.S1_at	0.129415	0.610936	0.6875	1	1	0.589238	0.708681	6	2	2	2
Mtr.46075.1.S1_s_at	0.132299	0.603396	0.6875	1	1	0.589238	0.708681	6	2	2	2
Mtr.35302.1.S1_at	0.133096	0.632882	0.6875	1	1	0.675806	0.708681	6	2	2	2
Mtr.14918.1.S1_at	0.135016	0.641142	0.6875	1	1	0.589238	0.708681	6	2	2	2
Mtr.6556.1.S1_at	0.135902	0.743164	0.609375	1	1	0.675806	0.515536	6	2	2	2
Mtr.35024.1.S1_at	0.138263	0.705275	0.6875	1	1	0.589238	0.708681	6	2	2	2
Mtr.16429.1.S1_x_at	0.145657	0.67788	0.6875	1	1	0.589238	0.708681	6	2	2	2
Mtr.41325.1.S1_at	0.147192	0.577314	0.6875	1	1	0.589238	0.708681	6	2	2	2
Mtr.12594.1.S1_at	0.147638	0.604383	0.6875	1	1	0.589238	0.708681	6	2	2	2
Mtr.33565.1.S1_at	0.151896	0.705275	0.609375	1	1	0.675806	0.515536	6	2	2	2
Mtr.15075.1.S1_at	0.151906	0.633964	0.609375	1	1	0.675806	0.515536	6	2	2	2
Mtr.46467.1.S1_at	0.152204	0.624823	0.6875	1	1	0.589238	0.708681	6	2	2	2
Mtr.52218.1.S1_at	0.158213	0.76253	0.609375	1	1	0.675806	0.515536	6	3	2	2
Mtr.46444.1.S1_at	0.159152	0.659758	0.609375	1	1	0.675806	0.515536	6	2	2	2
Mtr.42583.1.S1_s_at	0.159816	0.59603	0.609375	1	1	0.675806	0.564182	6	2	2	2
Mtr.50750.1.S1_at	0.161529	0.632882	0.609375	1	1	0.675806	0.515536	6	2	2	2
Mtr.47698.1.S1_at	0.162296	0.656377	0.6875	1	1	0.589238	0.708681	6	2	2	2
Mtr.10124.1.S1_at	0.163524	0.611947	0.609375	1	1	0.675806	0.515536	6	2	2	2
Mtr.32780.1.S1_at	0.163926	0.693554	0.609375	1	1	0.675806	0.515536	6	2	2	2
Mtr.24443.1.S1_at	0.165547	0.596994	0.6875	1	1	0.589238	0.708681	6	2	2	2
Mtr.12378.1.S1_at	0.169551	0.59603	0.6875	1	1	0.675806	0.708681	6	2	2	2
Mtr.51411.1.S1_at	0.173354	0.591337	0.609375	1	1	0.675806	0.515536	6	2	2	2
Mtr.51085.1.S1_at	0.173682	0.687301	0.6875	1	1	0.589238	0.708681	6	2	2	2
Mtr.16499.1.S1_at	0.173734	0.623771	0.6875	1	1	0.675806	0.708681	6	2	2	2
Mtr.37817.1.S1_at	0.179295	0.570536	0.6875	1	1	0.675806	0.708681	6	2	2	2
Mtr.42904.1.S1_at	0.17981	0.604383	0.609375	1	1	0.675806	0.515536	6	2	2	2
Mtr.47099.1.S1_s_at	0.1801	0.570536	0.609375	1	1	0.675806	0.564182	6	2	2	2
Mtr.5192.1.S1_s_at	0.180584	0.668702	0.6875	1	1	0.589238	0.708681	6	2	2	2
Mtr.51496.1.S1_at	0.181796	0.690164	0.6875	1	1	0.589238	0.708681	6	2	2	2
Mtr.19505.1.S1_at	0.184258	0.679112	0.6875	1	1	0.589238	0.708681	6	2	2	2
Mtr.46063.1.S1_at	0.184902	0.645494	0.609375	1	1	0.675806	0.515536	6	2	2	2
Mtr.18930.1.S1_at	0.187704	0.570536	0.609375	1	1	0.675806	0.564182	6	2	2	2
Mtr.49685.1.S1_x_at	0.18812	0.591337	0.6875	1	1	0.589238	0.708681	6	2	2	2
Mtr.11428.1.S1_at	0.189161	0.67788	0.6875	1	1	0.589238	0.708681	6	2	2	2
Mtr.25609.1.S1_at	0.189553	0.632882	0.609375	1	1	0.675806	0.515536	6	2	2	2
Mtr.21661.1.S1_at	0.190075	0.570536	0.609375	1	1	0.675806	0.515536	6	2	2	2
Mtr.23837.1.S1_x_at	0.193061	0.628966	0.609375	1	1	0.675806	0.515536	6	2	2	2
Mtr.31163.1.S1_at	0.194405	0.659758	0.609375	1	1	0.675806	0.515536	6	2	2	2
Mtr.10534.1.S1_at	0.19608	0.624823	0.6875	1	1	0.589238	0.708681	6	2	2	2
Mtr.20639.1.S1_s_at	0.196728	0.679112	0.609375	1	1	0.675806	0.515536	6	2	2	2
Mtr.10934.1.S1_at	0.201182	0.623771	0.6875	1	1	0.589238	0.708681	6	2	2	2
Mtr.4304.1.S1_s_at	0.20646	0.670407	0.609375	1	1	0.675806	0.515536	6	2	2	2
Mtr.43897.1.S1_at	0.207724	0.685749	0.609375	1	1	0.675806	0.515536	6	2	2	2
Mtr.49528.1.S1_at	0.222289	0.647088	0.609375	1	1	0.675806	0.515536	6	2	2	2
Mtr.22218.1.S1_x_at	0.224194	0.645494	0.609375	1	1	0.675806	0.515536	6	2	2	2
Mtr.22378.1.S1_at	0.230988	0.705275	0.609375	1	1	0.675806	0.515536	6	2	2	2
Mtr.35683.1.S1_at	0.233617	0.604383	0.6875	1	1	0.675806	0.708681	6	2	2	2
Mtr.21065.1.S1_at	0.237274	0.669903	0.609375	1	1	0.675806	0.515536	6	2	2	2
Mtr.15254.1.S1_at	0.258299	0.623771	0.609375	1	1	0.675806	0.515536	6	2	2	2
Mtr.19103.1.S1_at	0.263299	0.621	0.609375	1	1	0.675806	0.515536	6	2	2	2
Mtr.44260.1.S1_at	0.265515	0.577314	0.6875	1	1	0.589238	0.708681	6	2	2	2
Mtr.10955.1.S1_at	0.267341	0.585175	0.6875	1	1	0.589238	0.708681	6	2	2	2
Mtr.21131.1.S1_at	0.279092	0.632882	0.6875	1	1	0.589238	0.708681	6	2	2	2
Mtr.11412.1.S1_at	0.279226	0.570536	0.6875	1	1	0.589238	0.708681	6	2	2	2
Mtr.50603.1.S1_at	0.295148	0.623771	0.6875	1	1	0.589238	0.708681	6	2	2	2
Mtr.8753.1.S1_at	0.325649	0.588832	0.609375	1	1	0.675806	0.564182	6	2	2	2
Mtr.42501.1.S1_at	0.00161629	0.623771	0.5	1	1	0.409602	0.564182	4	2	2	2
Mtr.41804.1.S1_at	0.0031967	0.585175	0.5	1	1	0.409602	0.564182	4	2	2	2
Mtr.7449.1.S1_at	0.0052846	0.59603	0.5	1	1	0.409602	0.564182	4	2	2	2
Mtr.35010.1.S1_at	0.0063774	0.674635	0.5	1	1	0.409602	0.564182	4	2	2	2
Mtr.27872.1.S1_at	0.00737171	0.659758	0.5	1	1	0.409602	0.564182	4	2	2	2
Mtr.24033.1.S1_at	0.00854667	0.588832	0.5	1	1	0.409602	0.564182	4	2	2	2
Mtr.6352.1.S1_s_at	0.00907808	0.623771	0.5	1	1	0.409602	0.564182	4	2	2	2
Mtr.41194.1.S1_at	0.00976529	0.616956	0.5	1	1	0.472922	0.564182	4	2	2	2
Mtr.9206.1.S1_s_at	0.0123057	0.616956	0.5	1	1	0.409602	0.564182	4	2	2	2
Mtr.16408.1.S1_at	0.0125864	0.665233	0.5	1	1	0.409602	0.564182	4	2	2	2
Mtr.25309.1.S1_at	0.0130843	0.737848	0.5	1	1	0.409602	0.564182	4	2	2	2
Mtr.39627.1.S1_at	0.0134322	0.570536	0.5	1	1	0.409602	0.564182	4	2	2	2
Mtr.43143.1.S1_at	0.0150236	0.584246	0.5	1	1	0.409602	0.564182	4	2	2	2
Mtr.10377.1.S1_s_at	0.015031	0.655222	0.5	1	1	0.409602	0.564182	4	2	2	2
Mtr.48288.1.S1_s_at	0.0165374	0.563907	0.5	1	1	0.409602	0.564182	4	2	2	2
Mtr.23004.1.S1_at	0.0178861	0.59603	0.5	1	1	0.409602	0.564182	4	2	2	2
Mtr.44529.1.S1_at	0.0199941	0.632882	0.5	1	1	0.409602	0.564182	4	2	2	2
Mtr.49062.1.S1_at	0.0250728	0.588832	0.5	1	1	0.409602	0.564182	4	2	2	2
Mtr.15737.1.S1_at	0.0259225	0.603396	0.5	1	1	0.409602	0.564182	4	2	2	2
Mtr.5612.1.S1_at	0.0307006	0.572895	0.5	1	1	0.472922	0.564182	4	2	2	2
Mtr.50501.1.S1_at	0.0310388	0.631805	0.5	1	1	0.409602	0.564182	4	2	2	2
Mtr.35524.1.S1_at	0.0313015	0.646616	0.5	1	1	0.409602	0.564182	4	2	2	2
Mtr.45031.1.S1_at	0.0315877	0.632882	0.5	1	1	0.409602	0.564182	4	2	2	2
Mtr.5922.1.S1_at	0.0333505	0.566214	0.5	1	1	0.472922	0.564182	4	2	2	2
Mtr.50226.1.S1_at	0.0350288	0.693554	0.5	1	1	0.409602	0.564182	4	2	2	2
Mtr.35315.1.S1_at	0.038681	0.646616	0.5	1	1	0.409602	0.564182	4	2	2	2
Mtr.37142.1.S1_at	0.0396802	0.670407	0.5	1	1	0.409602	0.564182	4	2	2	2
Mtr.45768.1.S1_at	0.0429981	0.632882	0.5	1	1	0.409602	0.564182	4	2	2	2
Mtr.26276.1.S1_at	0.0450384	0.624823	0.5	1	1	0.409602	0.564182	4	2	2	2
Mtr.10140.1.S1_at	0.0452855	0.570536	0.5	1	1	0.409602	0.564182	4	2	2	2
Mtr.8295.1.S1_at	0.047183	0.66554	0.5	1	1	0.409602	0.564182	4	2	2	2
Mtr.19446.1.S1_at	0.0501103	0.581798	0.5	1	1	0.409602	0.564182	4	2	2	2
Mtr.39851.1.S1_at	0.0522135	0.685223	0.5	1	1	0.409602	0.564182	4	2	2	2
Mtr.12385.1.S1_at	0.0576456	0.584246	0.5	1	1	0.409602	0.564182	4	2	2	2
Mtr.1044.1.S1_s_at	0.0580374	0.651039	0.5	1	1	0.472922	0.564182	4	2	2	2
Mtr.46233.1.S1_at	0.0589908	0.654071	0.5	1	1	0.472922	0.564182	4	2	2	2
Mtr.42983.1.S1_at	0.0592033	0.704719	0.5	1	1	0.409602	0.564182	4	2	2	2
Mtr.31891.1.S1_at	0.0598757	0.584246	0.5	1	1	0.409602	0.564182	4	2	2	2
Mtr.8573.1.S1_at	0.0614624	0.704719	0.5	1	1	0.409602	0.564182	4	2	2	2
Mtr.35572.1.S1_at	0.0632997	0.646616	0.5	1	1	0.409602	0.564182	4	2	2	2
Mtr.7269.1.S1_at	0.064822	0.611947	0.5	1	1	0.409602	0.564182	4	2	2	2
Mtr.43632.1.S1_at	0.0669399	0.59603	0.5	1	1	0.409602	0.564182	4	2	2	2
Mtr.19072.1.S1_at	0.0678261	0.645494	0.5	1	1	0.409602	0.564182	4	2	2	2
Mtr.16631.1.S1_at	0.0682424	0.608272	0.5	1	1	0.409602	0.564182	4	2	2	2
Mtr.41973.1.S1_at	0.0715745	0.787892	0.5	1	1	0.409602	0.564182	4	3	2	2
Mtr.10373.1.S1_at	0.0727868	0.611947	0.5	1	1	0.409602	0.564182	4	2	2	2
Mtr.48871.1.S1_at	0.0760811	0.608272	0.5	1	1	0.409602	0.564182	4	2	2	2
Mtr.43378.1.S1_at	0.0851132	0.581798	0.5	1	1	0.409602	0.564182	4	2	2	2
Mtr.44965.1.S1_at	0.085855	0.654071	0.5	1	1	0.409602	0.564182	4	2	2	2
Mtr.42714.1.S1_at	0.0911067	0.638223	0.5	1	1	0.409602	0.564182	4	2	2	2
Mtr.31869.1.S1_at	0.0967596	0.591337	0.5	1	1	0.409602	0.564182	4	2	2	2
Mtr.27275.1.S1_at	0.0985622	0.608272	0.5	1	1	0.409602	0.564182	4	2	2	2
Mtr.9787.1.S1_at	0.113338	0.608272	0.5	1	1	0.409602	0.564182	4	2	2	2
Mtr.16797.1.S1_s_at	0.116054	0.632882	0.5	1	1	0.409602	0.564182	4	2	2	2
Mtr.12450.1.S1_at	0.116939	0.647088	0.5	1	1	0.409602	0.564182	4	2	2	2
Mtr.12263.1.S1_at	0.119771	0.67788	0.5	1	1	0.409602	0.564182	4	2	2	2
Mtr.49942.1.S1_at	0.120415	0.751055	0.5	1	1	0.409602	0.564182	4	3	2	2
Mtr.4141.1.S1_at	0.120671	0.76253	0.5	1	1	0.409602	0.564182	4	3	2	2
Mtr.49323.1.S1_x_at	0.122584	0.59603	0.5	1	1	0.409602	0.564182	4	2	2	2
Mtr.37767.1.S1_at	0.128925	0.654071	0.5	1	1	0.409602	0.564182	4	2	2	2
Mtr.37930.1.S1_at	0.131331	0.59603	0.5	1	1	0.409602	0.564182	4	2	2	2
Mtr.11512.1.S1_at	0.138141	0.67788	0.5	1	1	0.409602	0.564182	4	2	2	2
Mtr.8428.1.S1_at	0.142665	0.623771	0.5	1	1	0.409602	0.564182	4	2	2	2
Mtr.18688.1.S1_at	0.152922	0.693554	0.5	1	1	0.472922	0.564182	4	2	2	2
Mtr.49436.1.S1_at	0.155525	0.623771	0.5	1	1	0.472922	0.564182	4	2	2	2
Mtr.40738.1.S1_at	0.18214	0.659758	0.5	1	1	0.409602	0.564182	4	2	2	2
Mtr.41158.1.S1_at	0.264479	0.669903	0.5	1	1	0.409602	0.564182	4	2	2	2
Mtr.38053.1.S1_at	0.298992	0.577314	0.5	1	1	0.472922	0.564182	4	2	2	2
Mtr.12207.1.S1_at	0.531839	0.604383	0.375	1	1	0.301615	0.461371	4	2	2	2
Mtr.30731.1.S1_at	0.000273923	0.647088	0.333333	1	1	0.472922	0.276866	3	2	2	2
Mtr.8763.1.S1_at	0.000425213	0.615929	0.375	1	1	0.301615	0.461371	3	2	2	2
Mtr.10036.1.S1_at	0.000608289	0.577314	0.375	1	1	0.301615	0.461371	3	2	2	2
Mtr.45606.1.S1_s_at	0.000705896	0.632882	0.166667	1	1	0.137457	0.258069	3	2	2	2
Mtr.50703.1.S1_at	0.00072429	0.670407	0.375	1	1	0.472922	0.461371	3	2	2	2
Mtr.43889.1.S1_at	0.00110173	0.743164	0.375	1	1	0.301615	0.461371	3	2	2	2
Mtr.42207.1.S1_at	0.00128794	0.566214	0.166667	1	1	0.137457	0.258069	3	2	2	2
Mtr.23026.1.S1_at	0.00136411	0.628966	0.285714	1	1	0.229078	0.380882	3	2	2	2
Mtr.16910.1.S1_at	0.00144336	0.722194	0.375	1	1	0.301615	0.461371	3	2	2	2
Mtr.24492.1.S1_s_at	0.00162362	0.623771	0.21875	1	1	0.176887	0.314552	3	2	2	2
Mtr.41780.1.S1_at	0.00183052	0.67788	0.375	1	1	0.301615	0.461371	3	2	2	2
Mtr.11591.1.S1_at	0.00195692	0.604383	0.285714	1	1	0.229078	0.380882	3	2	2	2
Mtr.41233.1.S1_at	0.00212487	0.646616	0.21875	1	1	0.176887	0.314552	3	2	2	2
Mtr.11788.1.S1_at	0.00222852	0.588832	0.125	1	1	0.106528	0.208852	3	2	2	2
Mtr.10799.1.S1_at	0.00338339	0.615929	0.285714	1	1	0.229078	0.380882	3	2	2	2
Mtr.10019.1.S1_at	0.00391818	0.59603	0.375	1	1	0.301615	0.461371	3	2	2	2
Mtr.27314.1.S1_s_at	0.00427511	0.654071	0.375	1	1	0.301615	0.461371	3	2	2	2
Mtr.34453.1.S1_at	0.00428304	0.604383	0.375	1	1	0.301615	0.461371	3	2	2	2
Mtr.44932.1.S1_s_at	0.00434453	0.651039	0.375	1	1	0.472922	0.461371	3	2	2	2
Mtr.9819.1.S1_at	0.00440655	0.645494	0.166667	1	1	0.137457	0.258069	3	2	2	2
Mtr.2688.1.S1_at	0.00448257	0.632882	0.375	1	1	0.301615	0.461371	3	2	2	2
Mtr.26339.1.S1_at	0.00512783	0.669903	0.285714	1	1	0.229078	0.380882	3	2	2	2
Mtr.17057.1.S1_at	0.00540643	0.570536	0.285714	1	1	0.229078	0.380882	3	2	2	2
Mtr.9720.1.S1_at	0.00549897	0.687301	0.166667	1	1	0.137457	0.258069	3	2	2	2
Mtr.6337.1.S1_at	0.00590396	0.563907	0.375	1	1	0.301615	0.461371	3	2	2	2
Mtr.39959.1.S1_at	0.00604824	0.615929	0.21875	1	1	0.176887	0.314552	3	2	2	2
Mtr.33038.1.S1_at	0.00608559	0.553285	0.375	1	1	0.301615	0.461371	3	2	2	2
Mtr.17612.1.S1_x_at	0.00615385	0.616956	0.166667	1	1	0.137457	0.258069	3	2	2	2
Mtr.29535.1.S1_x_at	0.00684839	0.623771	0.125	1	1	0.106528	0.208852	3	2	2	2
Mtr.38757.1.S1_at	0.00692489	0.588832	0.375	1	1	0.301615	0.461371	3	2	2	2
Mtr.27362.1.S1_s_at	0.00719344	0.559679	0.333333	1	1	0.472922	0.276866	3	2	2	2
Mtr.50378.1.S1_s_at	0.00733648	0.623771	0.166667	1	1	0.137457	0.258069	3	2	2	2
Mtr.44955.1.S1_s_at	0.00743535	0.645494	0.375	1	1	0.301615	0.461371	3	2	2	2
Mtr.2559.1.S1_at	0.0078066	0.591337	0.375	1	1	0.301615	0.461371	3	2	2	2
Mtr.2780.1.S1_at	0.00801032	0.804984	0.375	1	1	0.301615	0.461371	3	3	2	2
Mtr.31453.1.S1_x_at	0.00873606	0.59603	0.166667	1	1	0.137457	0.258069	3	2	2	2
Mtr.3686.1.S1_at	0.00881884	0.674635	0.375	1	1	0.301615	0.461371	3	2	2	2
Mtr.115.1.S1_at	0.0090987	0.67788	0.375	1	1	0.301615	0.461371	3	2	2	2
Mtr.37370.1.S1_at	0.0091354	0.646616	0.166667	1	1	0.137457	0.258069	3	2	2	2
Mtr.31755.1.S1_at	0.00931072	0.659758	0.285714	1	1	0.229078	0.380882	3	2	2	2
Mtr.35931.1.S1_at	0.00948966	0.604383	0.375	1	1	0.301615	0.461371	3	2	2	2
Mtr.45424.1.S1_at	0.00952393	0.721613	0.21875	1	1	0.176887	0.314552	3	2	2	2
Mtr.50038.1.S1_at	0.00963221	0.645494	0.375	1	1	0.301615	0.461371	3	2	2	2
Mtr.41474.1.S1_s_at	0.0097686	0.646616	0.166667	1	1	0.137457	0.258069	3	2	2	2
Mtr.28737.1.S1_at	0.00988862	0.654071	0.375	1	1	0.301615	0.461371	3	2	2	2
Mtr.12293.1.S1_at	0.0100405	0.646616	0.166667	1	1	0.137457	0.258069	3	2	2	2
Mtr.49249.1.S1_s_at	0.010219	0.591337	0.285714	1	1	0.229078	0.380882	3	2	2	2
Mtr.7594.1.S1_at	0.0102462	0.59603	0.285714	1	1	0.229078	0.380882	3	2	2	2
Mtr.9902.1.S1_s_at	0.0103256	0.611947	0.166667	1	1	0.137457	0.258069	3	2	2	2
Mtr.42731.1.S1_at	0.0103325	0.654071	0.375	1	1	0.301615	0.461371	3	2	2	2
Mtr.35221.1.S1_at	0.0103367	0.659758	0.166667	1	1	0.137457	0.258069	3	2	2	2
Mtr.16275.1.S1_at	0.0106	0.664049	0.375	1	1	0.301615	0.461371	3	2	2	2
Mtr.44630.1.S1_at	0.0106749	0.604383	0.375	1	1	0.301615	0.461371	3	2	2	2
Mtr.9783.1.S1_at	0.010678	0.654071	0.375	1	1	0.301615	0.461371	3	2	2	2
Mtr.13139.1.S1_at	0.0110019	0.623771	0.375	1	1	0.301615	0.461371	3	2	2	2
Mtr.50946.1.S1_s_at	0.0116334	0.604383	0.264706	1	1	0.472922	0.202514	3	2	2	2
Mtr.32076.1.S1_at	0.0119202	0.654071	0.285714	1	1	0.229078	0.380882	3	2	2	2
Mtr.45741.1.S1_at	0.0119986	0.688566	0.21875	1	1	0.176887	0.314552	3	2	2	2
Mtr.28837.1.S1_at	0.0122539	0.645494	0.21875	1	1	0.176887	0.314552	3	2	2	2
Mtr.29418.1.S1_at	0.0125096	0.600794	0.375	1	1	0.301615	0.461371	3	2	2	2
Mtr.18605.1.S1_x_at	0.0139685	0.570536	0.285714	1	1	0.229078	0.380882	3	2	2	2
Mtr.43605.1.S1_at	0.0143231	0.645494	0.375	1	1	0.301615	0.461371	3	2	2	2
Mtr.36191.1.S1_at	0.0147553	0.664049	0.21875	1	1	0.176887	0.314552	3	2	2	2
Mtr.2882.1.S1_at	0.0149398	0.59603	0.0909091	1	1	0.0815074	0.165228	3	2	2	2
Mtr.34201.1.S1_at	0.0150744	0.603396	0.375	1	1	0.301615	0.461371	3	2	2	2
Mtr.6297.1.S1_at	0.015118	0.804984	0.375	1	1	0.301615	0.461371	3	3	2	2
Mtr.19281.1.S1_at	0.015206	0.604383	0.166667	1	1	0.137457	0.258069	3	2	2	2
Mtr.6797.1.S1_at	0.0152805	0.704719	0.285714	1	1	0.229078	0.380882	3	2	2	2
Mtr.43467.1.S1_at	0.0153043	0.559679	0.375	1	1	0.301615	0.461371	3	2	2	2
Mtr.46720.1.S1_at	0.0157205	0.645494	0.264706	1	1	0.472922	0.208852	3	2	2	2
Mtr.22341.1.S1_at	0.0158032	0.585175	0.285714	1	1	0.229078	0.380882	3	2	2	2
Mtr.48899.1.S1_at	0.0158426	0.59603	0.375	1	1	0.301615	0.461371	3	2	2	2
Mtr.42757.1.S1_at	0.0161369	0.713511	0.375	1	1	0.301615	0.461371	3	2	2	2
Mtr.38997.1.S1_at	0.0165389	0.859603	0.375	1	1	0.301615	0.461371	3	3	2	2
Mtr.5851.1.S1_at	0.0165519	0.637128	0.166667	1	1	0.137457	0.258069	3	2	2	2
Mtr.29239.1.S1_at	0.0165754	0.59603	0.166667	1	1	0.137457	0.258069	3	2	2	2
Mtr.36986.1.S1_s_at	0.016601	0.659758	0.166667	1	1	0.137457	0.258069	3	2	2	2
Mtr.43847.1.S1_at	0.0171244	0.804984	0.375	1	1	0.301615	0.461371	3	3	2	2
Mtr.16219.1.S1_at	0.0172264	0.628966	0.166667	1	1	0.137457	0.258069	3	2	2	2
Mtr.3429.1.S1_at	0.0174145	0.577314	0.166667	1	1	0.137457	0.258069	3	2	2	2
Mtr.36679.1.S1_s_at	0.017418	0.615929	0.375	1	1	0.472922	0.461371	3	2	2	2
Mtr.30906.1.S1_at	0.0174547	0.623771	0.166667	1	1	0.137457	0.258069	3	2	2	2
Mtr.10085.1.S1_at	0.0175221	0.608272	0.125	1	1	0.106528	0.208852	3	2	2	2
Mtr.5980.1.S1_at	0.0175927	0.67788	0.166667	1	1	0.137457	0.258069	3	2	2	2
Mtr.33361.1.S1_at	0.0176879	0.669903	0.375	1	1	0.301615	0.461371	3	2	2	2
Mtr.28461.1.S1_at	0.0180272	0.66142	0.375	1	1	0.301615	0.461371	3	2	2	2
Mtr.49730.1.S1_at	0.0187485	0.59603	0.21875	1	1	0.176887	0.314552	3	2	2	2
Mtr.11749.1.S1_at	0.0187985	0.743164	0.375	1	1	0.301615	0.461371	3	2	2	2
Mtr.23048.1.S1_at	0.0200769	0.664049	0.375	1	1	0.301615	0.461371	3	2	2	2
Mtr.26941.1.S1_at	0.0201137	0.604383	0.285714	1	1	0.229078	0.380882	3	2	2	2
Mtr.42076.1.S1_at	0.0201787	0.603396	0.0625	1	1	0.0520574	0.059592	3	2	2	2
Mtr.4037.1.S1_at	0.0203073	0.59603	0.125	1	1	0.106528	0.208852	3	2	2	2
Mtr.43912.1.S1_at	0.0203132	0.659758	0.166667	1	1	0.137457	0.258069	3	2	2	2
Mtr.51568.1.S1_at	0.0203643	0.638683	0.375	1	1	0.301615	0.461371	3	2	2	2
Mtr.42610.1.S1_at	0.0206499	0.553285	0.125	1	1	0.106528	0.208852	3	2	2	2
Mtr.43395.1.S1_s_at	0.0208465	0.584246	0.21875	1	1	0.176887	0.314552	3	2	2	2
Mtr.12259.1.S1_at	0.0211216	0.659758	0.375	1	1	0.301615	0.461371	3	2	2	2
Mtr.42619.1.S1_at	0.0211408	0.732834	0.125	1	1	0.106528	0.208852	3	2	2	2
Mtr.8172.1.S1_at	0.021211	0.615929	0.285714	1	1	0.229078	0.380882	3	2	2	2
Mtr.12196.1.S1_at	0.0216356	0.623771	0.0625	1	1	0.060713	0.126044	3	2	2	2
Mtr.4080.1.S1_s_at	0.0219137	0.610936	0.166667	1	1	0.137457	0.258069	3	2	2	2
Mtr.44233.1.S1_at	0.0221167	0.67788	0.166667	1	1	0.137457	0.258069	3	2	2	2
Mtr.689.1.S1_at	0.0221691	0.693554	0.375	1	1	0.301615	0.461371	3	2	2	2
Mtr.3265.1.S1_at	0.022176	0.588832	0.21875	1	1	0.176887	0.314552	3	2	2	2
Mtr.9478.1.S1_at	0.0228116	0.632882	0.375	1	1	0.301615	0.461371	3	2	2	2
Mtr.154.1.S1_at	0.0228962	0.772101	0.375	1	1	0.301615	0.461371	3	3	2	2
Mtr.10048.1.S1_at	0.0230194	0.588832	0.375	1	1	0.301615	0.461371	3	2	2	2
Mtr.46013.1.S1_at	0.0231988	0.566214	0.166667	1	1	0.137457	0.258069	3	2	2	2
Mtr.33179.1.S1_at	0.0232723	0.730814	0.166667	1	1	0.137457	0.258069	3	2	2	2
Mtr.39520.1.S1_at	0.0235948	0.59603	0.21875	1	1	0.176887	0.314552	3	2	2	2
Mtr.23672.1.S1_at	0.0237536	0.685749	0.375	1	1	0.301615	0.461371	3	2	2	2
Mtr.820.1.S1_at	0.0239373	0.704719	0.375	1	1	0.301615	0.461371	3	2	2	2
Mtr.27866.1.S1_at	0.0242437	0.604383	0.375	1	1	0.301615	0.461371	3	2	2	2
Mtr.20983.1.S1_at	0.024361	0.615929	0.375	1	1	0.301615	0.461371	3	2	2	2
Mtr.38904.1.S1_at	0.0247145	0.664049	0.375	1	1	0.301615	0.461371	3	2	2	2
Mtr.11129.1.S1_at	0.0252732	0.59603	0.21875	1	1	0.176887	0.314552	3	2	2	2
Mtr.43296.1.S1_at	0.0254169	0.628966	0.375	1	1	0.301615	0.461371	3	2	2	2
Mtr.44655.1.S1_at	0.0256957	0.743164	0.166667	1	1	0.137457	0.258069	3	2	2	2
Mtr.30260.1.S1_at	0.0265974	0.623771	0.285714	1	1	0.229078	0.380882	3	2	2	2
Mtr.37252.1.S1_at	0.0267813	0.623771	0.285714	1	1	0.229078	0.380882	3	2	2	2
Mtr.20704.1.S1_at	0.0270585	0.654071	0.125	1	1	0.106528	0.208852	3	2	2	2
Mtr.18538.1.S1_at	0.0274392	0.604383	0.375	1	1	0.301615	0.461371	3	2	2	2
Mtr.3094.1.S1_at	0.0275055	0.645494	0.375	1	1	0.301615	0.461371	3	2	2	2
Mtr.21383.1.S1_at	0.0281043	0.767941	0.375	1	1	0.301615	0.461371	3	3	2	2
Mtr.6889.1.S1_at	0.0283418	0.641142	0.375	1	1	0.301615	0.461371	3	2	2	2
Mtr.42514.1.S1_at	0.0287763	0.670407	0.375	1	1	0.301615	0.461371	3	2	2	2
Mtr.42051.1.S1_s_at	0.0289883	0.570536	0.125	1	1	0.106528	0.208852	3	2	2	2
Mtr.45316.1.S1_at	0.0295354	0.809138	0.375	1	1	0.301615	0.461371	3	3	2	2
Mtr.43533.1.S1_at	0.029857	0.734596	0.375	1	1	0.301615	0.461371	3	2	2	2
Mtr.41493.1.S1_at	0.0303803	0.632882	0.375	1	1	0.301615	0.461371	3	2	2	2
Mtr.38390.1.S1_at	0.0303866	0.67788	0.375	1	1	0.301615	0.461371	3	2	2	2
Mtr.27909.1.S1_at	0.0304498	0.670407	0.166667	1	1	0.137457	0.258069	3	2	2	2
Mtr.45994.1.S1_at	0.0309163	0.655222	0.21875	1	1	0.176887	0.314552	3	2	2	2
Mtr.27372.1.S1_at	0.0309193	0.632882	0.166667	1	1	0.137457	0.258069	3	2	2	2
Mtr.41401.1.S1_at	0.0311641	0.713511	0.375	1	1	0.301615	0.461371	3	2	2	2
Mtr.9524.1.S1_at	0.0316083	0.628966	0.0909091	1	1	0.0815074	0.165228	3	2	2	2
Mtr.384.1.S1_at	0.0316994	0.645494	0.375	1	1	0.472922	0.461371	3	2	2	2
Mtr.39560.1.S1_at	0.0320027	0.584246	0.285714	1	1	0.229078	0.380882	3	2	2	2
Mtr.26044.1.S1_s_at	0.0320254	0.59603	0.375	1	1	0.301615	0.461371	3	2	2	2
Mtr.9990.1.S1_at	0.0320642	0.591337	0.166667	1	1	0.137457	0.258069	3	2	2	2
Mtr.38764.1.S1_at	0.0325281	0.752901	0.285714	1	1	0.229078	0.380882	3	3	2	2
Mtr.44769.1.S1_at	0.034061	0.623771	0.21875	1	1	0.176887	0.314552	3	2	2	2
Mtr.28563.1.S1_at	0.0342202	0.608272	0.375	1	1	0.301615	0.461371	3	2	2	2
Mtr.17359.1.S1_at	0.0350267	0.679112	0.375	1	1	0.301615	0.461371	3	2	2	2
Mtr.4098.1.S1_at	0.035057	0.654071	0.166667	1	1	0.137457	0.258069	3	2	2	2
Mtr.40281.1.S1_at	0.0352779	0.645494	0.166667	1	1	0.137457	0.258069	3	2	2	2
Mtr.21741.1.S1_at	0.0355549	0.628966	0.0625	1	1	0.0274472	0.059592	3	2	2	2
Mtr.32073.1.S1_at	0.0357949	0.611947	0.285714	1	1	0.229078	0.380882	3	2	2	2
Mtr.42666.1.S1_at	0.0359651	0.645494	0.125	1	1	0.106528	0.208852	3	2	2	2
Mtr.4965.1.S1_at	0.0365884	0.67788	0.166667	1	1	0.137457	0.258069	3	2	2	2
Mtr.31653.1.S1_at	0.0367167	0.632882	0.125	1	1	0.106528	0.208852	3	2	2	2
Mtr.5040.1.S1_s_at	0.0367452	0.584246	0.125	1	1	0.106528	0.208852	3	2	2	2
Mtr.13153.1.S1_at	0.0371384	0.637128	0.166667	1	1	0.137457	0.258069	3	2	2	2
Mtr.44516.1.S1_at	0.0372691	0.655222	0.375	1	1	0.301615	0.461371	3	2	2	2
Mtr.18336.1.S1_s_at	0.0378271	0.646616	0.264706	1	1	0.472922	0.202514	3	2	2	2
Mtr.12.1.S1_at	0.0380661	0.59603	0.375	1	1	0.301615	0.461371	3	2	2	2
Mtr.19469.1.S1_at	0.0385267	0.67788	0.375	1	1	0.301615	0.461371	3	2	2	2
Mtr.13247.1.S1_at	0.0388568	0.59603	0.264706	1	1	0.472922	0.202514	3	2	2	2
Mtr.35771.1.S1_at	0.0391101	0.646616	0.375	1	1	0.301615	0.461371	3	2	2	2
Mtr.17621.1.S1_x_at	0.03924	0.604383	0.166667	1	1	0.137457	0.258069	3	2	2	2
Mtr.32433.1.S1_at	0.0400255	0.610936	0.166667	1	1	0.137457	0.258069	3	2	2	2
Mtr.42322.1.S1_at	0.0410823	0.603396	0.375	1	1	0.301615	0.461371	3	2	2	2
Mtr.28373.1.S1_at	0.0416066	0.665233	0.375	1	1	0.301615	0.461371	3	2	2	2
Mtr.7575.1.S1_at	0.0417595	0.743164	0.375	1	1	0.301615	0.461371	3	2	2	2
Mtr.43441.1.S1_at	0.0417768	0.584246	0.375	1	1	0.301615	0.461371	3	2	2	2
Mtr.35728.1.S1_at	0.0419691	0.59603	0.375	1	1	0.301615	0.461371	3	2	2	2
Mtr.7613.1.S1_at	0.0421661	0.59603	0.21875	1	1	0.176887	0.314552	3	2	2	2
Mtr.44681.1.S1_at	0.0422339	0.693554	0.375	1	1	0.472922	0.461371	3	2	2	2
Mtr.44920.1.S1_at	0.0426117	0.716587	0.375	1	1	0.301615	0.461371	3	2	2	2
Mtr.15412.1.S1_at	0.0436731	0.698274	0.375	1	1	0.301615	0.461371	3	2	2	2
Mtr.43734.1.S1_at	0.0443309	0.659758	0.285714	1	1	0.229078	0.380882	3	2	2	2
Mtr.43903.1.S1_at	0.0444199	0.885225	0.285714	1	1	0.229078	0.380882	3	3	2	2
Mtr.9870.1.S1_at	0.0454528	0.588832	0.375	1	1	0.301615	0.461371	3	2	2	2
Mtr.19608.1.S1_s_at	0.0455932	0.632882	0.166667	1	1	0.137457	0.258069	3	2	2	2
Mtr.51355.1.S1_at	0.045893	0.645494	0.375	1	1	0.301615	0.461371	3	2	2	2
Mtr.32673.1.S1_at	0.0463042	0.578222	0.125	1	1	0.106528	0.208852	3	2	2	2
Mtr.39167.1.S1_at	0.0469507	0.822105	0.375	1	1	0.301615	0.461371	3	3	2	2
Mtr.45664.1.S1_at	0.0469773	0.669903	0.375	1	1	0.301615	0.461371	3	2	2	2
Mtr.33146.1.S1_at	0.0472342	0.628966	0.375	1	1	0.301615	0.461371	3	2	2	2
Mtr.45174.1.S1_at	0.0473055	0.632882	0.375	1	1	0.301615	0.461371	3	2	2	2
Mtr.10127.1.S1_s_at	0.0482219	0.67788	0.125	1	1	0.106528	0.208852	3	2	2	2
Mtr.9363.1.S1_at	0.0489259	0.66142	0.166667	1	1	0.137457	0.258069	3	2	2	2
Mtr.41969.1.S1_at	0.0494442	0.698274	0.285714	1	1	0.229078	0.380882	3	2	2	2
Mtr.24473.1.S1_at	0.0496523	0.628966	0.375	1	1	0.301615	0.461371	3	2	2	2
Mtr.5423.1.S1_at	0.049955	0.646616	0.0625	1	1	0.0274472	0.059592	3	2	2	2
Mtr.19056.1.S1_x_at	0.0501445	0.659758	0.285714	1	1	0.229078	0.380882	3	2	2	2
Mtr.38422.1.S1_at	0.0521901	0.585175	0.375	1	1	0.301615	0.461371	3	2	2	2
Mtr.21316.1.S1_at	0.0530706	0.616956	0.264706	1	1	0.472922	0.258069	3	2	2	2
Mtr.3008.1.S1_at	0.0535182	0.713511	0.285714	1	1	0.229078	0.380882	3	2	2	2
Mtr.4946.1.S1_at	0.053601	0.664049	0.166667	1	1	0.137457	0.258069	3	2	2	2
Mtr.41884.1.S1_at	0.0537914	0.645494	0.125	1	1	0.106528	0.208852	3	2	2	2
Mtr.37469.1.S1_s_at	0.0539703	0.623771	0.285714	1	1	0.229078	0.380882	3	2	2	2
Mtr.43918.1.S1_at	0.054244	0.596994	0.264706	1	1	0.472922	0.208852	3	2	2	2
Mtr.13798.1.S1_at	0.0545083	0.604383	0.375	1	1	0.301615	0.461371	3	2	2	2
Mtr.5682.1.S1_s_at	0.0546628	0.645494	0.375	1	1	0.301615	0.461371	3	2	2	2
Mtr.23120.1.S1_s_at	0.0555625	0.591337	0.375	1	1	0.301615	0.461371	3	2	2	2
Mtr.38484.1.S1_at	0.0557251	0.632882	0.21875	1	1	0.176887	0.314552	3	2	2	2
Mtr.28136.1.S1_at	0.0557549	0.600794	0.125	1	1	0.106528	0.208852	3	2	2	2
Mtr.4692.1.S1_at	0.055821	0.611947	0.166667	1	1	0.137457	0.258069	3	2	2	2
Mtr.14664.1.S1_at	0.0560294	0.646616	0.375	1	1	0.301615	0.461371	3	2	2	2
Mtr.36679.1.S1_at	0.0562636	0.767941	0.375	1	1	0.472922	0.461371	3	3	2	2
Mtr.24721.1.S1_at	0.0563238	0.646616	0.375	1	1	0.301615	0.461371	3	2	2	2
Mtr.31246.1.S1_s_at	0.056596	0.693554	0.0909091	1	1	0.0815074	0.165228	3	2	2	2
Mtr.9291.1.S1_s_at	0.0572643	0.59603	0.375	1	1	0.301615	0.461371	3	2	2	2
Mtr.45561.1.S1_at	0.0581505	0.690164	0.375	1	1	0.301615	0.461371	3	2	2	2
Mtr.28406.1.S1_at	0.058577	0.646616	0.264706	1	1	0.472922	0.258069	3	2	2	2
Mtr.9393.1.S1_at	0.0588874	0.632882	0.375	1	1	0.301615	0.461371	3	2	2	2
Mtr.945.1.S1_s_at	0.0589074	0.638683	0.285714	1	1	0.229078	0.380882	3	2	2	2
Mtr.45667.1.S1_x_at	0.0591112	0.59603	0.166667	1	1	0.137457	0.258069	3	2	2	2
Mtr.32458.1.S1_at	0.0603011	0.577314	0.166667	1	1	0.137457	0.258069	3	2	2	2
Mtr.45962.1.S1_at	0.0607233	0.584246	0.285714	1	1	0.229078	0.380882	3	2	2	2
Mtr.46215.1.S1_at	0.060952	0.632882	0.166667	1	1	0.137457	0.258069	3	2	2	2
Mtr.32536.1.S1_at	0.0609816	0.584246	0.21875	1	1	0.176887	0.314552	3	2	2	2
Mtr.44092.1.S1_at	0.0614048	0.59603	0.21875	1	1	0.176887	0.314552	3	2	2	2
Mtr.41496.1.S1_at	0.0617808	0.588832	0.21875	1	1	0.176887	0.314552	3	2	2	2
Mtr.18905.1.S1_at	0.0619864	0.66554	0.375	1	1	0.301615	0.461371	3	2	2	2
Mtr.44654.1.S1_at	0.0621116	0.699916	0.166667	1	1	0.137457	0.258069	3	2	2	2
Mtr.27883.1.S1_s_at	0.0636882	0.669903	0.375	1	1	0.301615	0.461371	3	2	2	2
Mtr.23155.1.S1_at	0.0646618	0.659758	0.21875	1	1	0.176887	0.314552	3	2	2	2
Mtr.37869.1.S1_at	0.0655729	0.764073	0.375	1	1	0.301615	0.461371	3	3	2	2
Mtr.2276.1.S1_at	0.0670332	0.646616	0.375	1	1	0.301615	0.461371	3	2	2	2
Mtr.20893.1.S1_s_at	0.0682588	0.588832	0.285714	1	1	0.229078	0.380882	3	2	2	2
Mtr.25572.1.S1_at	0.0686989	0.796678	0.375	1	1	0.472922	0.461371	3	3	2	2
Mtr.10766.1.S1_s_at	0.0689154	0.577314	0.125	1	1	0.106528	0.208852	3	2	2	2
Mtr.10744.1.S1_at	0.0691427	0.77568	0.375	1	1	0.301615	0.461371	3	3	2	2
Mtr.49609.1.S1_at	0.0693706	0.664049	0.285714	1	1	0.229078	0.380882	3	2	2	2
Mtr.32573.1.S1_x_at	0.0702413	0.645494	0.285714	1	1	0.229078	0.380882	3	2	2	2
Mtr.28015.1.S1_at	0.0707577	0.654071	0.375	1	1	0.301615	0.461371	3	2	2	2
Mtr.34795.1.S1_at	0.070764	0.67788	0.21875	1	1	0.176887	0.314552	3	2	2	2
Mtr.12556.1.S1_at	0.0733574	0.604383	0.21875	1	1	0.176887	0.314552	3	2	2	2
Mtr.14823.1.S1_s_at	0.0734486	0.623771	0.375	1	1	0.301615	0.461371	3	2	2	2
Mtr.24218.1.S1_at	0.0735716	0.604383	0.285714	1	1	0.229078	0.380882	3	2	2	2
Mtr.18525.1.S1_at	0.0746793	0.79559	0.375	1	1	0.301615	0.461371	3	3	2	2
Mtr.51470.1.S1_at	0.0746866	0.623771	0.264706	1	1	0.472922	0.202514	3	2	2	2
Mtr.10542.1.S1_at	0.0758776	0.632882	0.375	1	1	0.301615	0.461371	3	2	2	2
Mtr.42544.1.S1_at	0.0766511	0.584246	0.125	1	1	0.106528	0.208852	3	2	2	2
Mtr.3044.1.S1_at	0.0773509	0.559679	0.375	1	1	0.472922	0.461371	3	2	2	2
Mtr.10079.1.S1_at	0.077406	0.67788	0.375	1	1	0.301615	0.461371	3	2	2	2
Mtr.27834.1.S1_at	0.0778631	0.585175	0.264706	1	1	0.472922	0.202514	3	2	2	2
Mtr.30750.1.S1_at	0.0788737	0.624823	0.375	1	1	0.301615	0.461371	3	2	2	2
Mtr.32377.1.S1_at	0.0792059	0.59603	0.375	1	1	0.301615	0.461371	3	2	2	2
Mtr.28399.1.S1_at	0.0796733	0.603396	0.125	1	1	0.106528	0.208852	3	2	2	2
Mtr.41062.1.S1_at	0.0800745	0.693554	0.21875	1	1	0.176887	0.314552	3	2	2	2
Mtr.12719.1.S1_at	0.0821546	0.737848	0.285714	1	1	0.229078	0.380882	3	2	2	2
Mtr.21044.1.S1_at	0.0830227	0.632882	0.285714	1	1	0.472922	0.380882	3	2	2	2
Mtr.20523.1.S1_at	0.0849861	0.646616	0.285714	1	1	0.229078	0.380882	3	2	2	2
Mtr.1060.1.S1_at	0.0858811	0.818104	0.264706	1	1	0.472922	0.314552	3	3	2	2
Mtr.20347.1.S1_at	0.0879705	0.764431	0.166667	1	1	0.137457	0.258069	3	3	2	2
Mtr.1925.1.S1_at	0.0887005	0.604383	0.375	1	1	0.301615	0.461371	3	2	2	2
Mtr.11653.1.S1_at	0.089206	0.632882	0.166667	1	1	0.137457	0.258069	3	2	2	2
Mtr.7691.1.S1_at	0.0903851	0.654071	0.333333	1	1	0.266087	0.380882	3	2	2	2
Mtr.38532.1.S1_at	0.0905074	0.711845	0.333333	1	1	0.266087	0.314552	3	2	2	2
Mtr.51805.1.S1_at	0.091538	0.693554	0.375	1	1	0.301615	0.461371	3	2	2	2
Mtr.10557.1.S1_at	0.0919632	0.67788	0.285714	1	1	0.229078	0.380882	3	2	2	2
Mtr.51323.1.S1_s_at	0.0939923	0.637128	0.264706	1	1	0.472922	0.202514	3	2	2	2
Mtr.42042.1.S1_at	0.0942452	0.570536	0.115385	1	1	0.0815074	0.165228	3	2	2	2
Mtr.43758.1.S1_at	0.0982004	0.804984	0.375	1	1	0.301615	0.461371	3	3	2	2
Mtr.5773.1.S1_s_at	0.0983914	0.591337	0.375	1	1	0.472922	0.461371	3	2	2	2
Mtr.6339.1.S1_at	0.0997926	0.67788	0.0625	1	1	0.060713	0.126044	3	2	2	2
Mtr.9451.1.S1_at	0.0998107	0.67963	0.333333	1	1	0.472922	0.276866	3	2	2	2
Mtr.17565.1.S1_at	0.101343	0.603396	0.264706	1	1	0.472922	0.202514	3	2	2	2
Mtr.836.1.S1_at	0.102945	0.822105	0.166667	1	1	0.137457	0.258069	3	3	2	2
Mtr.10200.1.S1_at	0.104377	0.615929	0.375	1	1	0.301615	0.461371	3	2	2	2
Mtr.24342.1.S1_at	0.105216	0.704719	0.285714	1	1	0.229078	0.380882	3	2	2	2
Mtr.42373.1.S1_at	0.105554	0.611947	0.125	1	1	0.106528	0.208852	3	2	2	2
Mtr.20885.1.S1_at	0.105595	0.608272	0.125	1	1	0.106528	0.208852	3	2	2	2
Mtr.12529.1.S1_at	0.107683	0.646616	0.21875	1	1	0.176887	0.314552	3	2	2	2
Mtr.47612.1.S1_at	0.108237	0.59603	0.0625	1	1	0.060713	0.126044	3	2	2	2
Mtr.4634.1.S1_at	0.10902	0.669903	0.125	1	1	0.106528	0.208852	3	2	2	2
Mtr.42479.1.S1_at	0.109217	0.764431	0.333333	1	1	0.472922	0.276866	3	3	2	2
Mtr.3036.1.S1_at	0.109409	0.584246	0.264706	1	1	0.472922	0.258069	3	2	2	2
Mtr.35769.1.S1_at	0.109474	0.616956	0.125	1	1	0.106528	0.208852	3	2	2	2
Mtr.17298.1.S1_at	0.110273	0.646616	0.333333	1	1	0.266087	0.276866	3	2	2	2
Mtr.27387.1.S1_at	0.111253	0.654071	0.333333	1	1	0.266087	0.380882	3	2	2	2
Mtr.44771.1.S1_at	0.112985	0.632882	0.375	1	1	0.472922	0.461371	3	2	2	2
Mtr.26261.1.S1_at	0.113791	0.610936	0.285714	1	1	0.229078	0.380882	3	2	2	2
Mtr.39136.1.S1_at	0.114156	0.604383	0.264706	1	1	0.472922	0.202514	3	2	2	2
Mtr.1709.1.S1_at	0.115934	0.610936	0.166667	1	1	0.137457	0.258069	3	2	2	2
Mtr.49626.1.S1_at	0.11653	0.584246	0.285714	1	1	0.472922	0.380882	3	2	2	2
Mtr.41080.1.S1_at	0.118112	0.685749	0.333333	1	1	0.266087	0.276866	3	2	2	2
Mtr.40721.1.S1_at	0.121635	0.615929	0.166667	1	1	0.137457	0.258069	3	2	2	2
Mtr.16992.1.S1_at	0.124754	0.623771	0.166667	1	1	0.137457	0.258069	3	2	2	2
Mtr.40647.1.S1_at	0.12562	0.705275	0.375	1	1	0.301615	0.461371	3	2	2	2
Mtr.46059.1.S1_at	0.127198	0.734264	0.264706	1	1	0.472922	0.202514	3	2	2	2
Mtr.40586.1.S1_at	0.129636	0.631805	0.375	1	1	0.301615	0.461371	3	2	2	2
Mtr.6019.1.S1_at	0.129704	0.616956	0.264706	1	1	0.472922	0.202514	3	2	2	2
Mtr.38827.1.S1_at	0.129938	0.633964	0.375	1	1	0.301615	0.461371	3	2	2	2
Mtr.19102.1.S1_at	0.130544	0.59603	0.264706	1	1	0.472922	0.202514	3	2	2	2
Mtr.29538.1.S1_at	0.132056	0.638223	0.375	1	1	0.301615	0.461371	3	2	2	2
Mtr.38788.1.S1_at	0.133233	0.566214	0.166667	1	1	0.137457	0.258069	3	2	2	2
Mtr.50756.1.S1_at	0.134195	0.66554	0.285714	1	1	0.472922	0.380882	3	2	2	2
Mtr.52102.1.S1_at	0.134536	0.659758	0.375	1	1	0.301615	0.461371	3	2	2	2
Mtr.46649.1.S1_at	0.136968	0.732834	0.166667	1	1	0.137457	0.258069	3	2	2	2
Mtr.13759.1.S1_at	0.137101	0.669903	0.375	1	1	0.472922	0.461371	3	2	2	2
Mtr.48340.1.S1_at	0.137811	0.716587	0.375	1	1	0.472922	0.461371	3	2	2	2
Mtr.38308.1.S1_at	0.140114	0.695381	0.375	1	1	0.301615	0.461371	3	2	2	2
Mtr.6063.1.S1_at	0.142519	0.727069	0.333333	1	1	0.472922	0.276866	3	2	2	2
Mtr.6895.1.S1_at	0.142686	0.610936	0.285714	1	1	0.229078	0.380882	3	2	2	2
Mtr.43202.1.S1_at	0.142759	0.645494	0.166667	1	1	0.137457	0.258069	3	2	2	2
Mtr.49342.1.S1_x_at	0.144704	0.611947	0.264706	1	1	0.472922	0.202514	3	2	2	2
Mtr.16812.1.S1_at	0.145945	0.616956	0.285714	1	1	0.229078	0.380882	3	2	2	2
Mtr.43904.1.S1_at	0.146761	0.716234	0.375	1	1	0.301615	0.461371	3	2	2	2
Mtr.51793.1.S1_x_at	0.148995	0.732834	0.264706	1	1	0.472922	0.202514	3	2	2	2
Mtr.46750.1.S1_at	0.15167	0.577314	0.264706	1	1	0.472922	0.314552	3	2	2	2
Mtr.18203.1.S1_at	0.152645	0.695381	0.375	1	1	0.301615	0.461371	3	2	2	2
Mtr.8476.1.S1_at	0.156132	0.638683	0.375	1	1	0.301615	0.461371	3	2	2	2
Mtr.11477.1.S1_at	0.157508	0.66554	0.264706	1	1	0.472922	0.202514	3	2	2	2
Mtr.9151.1.S1_at	0.158205	0.640038	0.125	1	1	0.106528	0.208852	3	2	2	2
Mtr.44049.1.S1_at	0.158583	0.784204	0.333333	1	1	0.472922	0.276866	3	3	2	2
Mtr.20356.1.S1_at	0.160075	0.646616	0.333333	1	1	0.472922	0.276866	3	2	2	2
Mtr.50407.1.S1_at	0.16033	0.584246	0.285714	1	1	0.229078	0.380882	3	2	2	2
Mtr.33185.1.S1_s_at	0.160846	0.600794	0.264706	1	1	0.472922	0.202514	3	2	2	2
Mtr.14895.1.S1_at	0.161377	0.668702	0.264706	1	1	0.472922	0.202514	3	2	2	2
Mtr.7828.1.S1_at	0.161464	0.685223	0.264706	1	1	0.472922	0.202514	3	2	2	2
Mtr.45762.1.S1_at	0.161564	0.705275	0.375	1	1	0.301615	0.461371	3	2	2	2
Mtr.31202.1.S1_at	0.162985	0.67788	0.21875	1	1	0.176887	0.314552	3	2	2	2
Mtr.18276.1.S1_at	0.166914	0.645494	0.21875	1	1	0.176887	0.314552	3	2	2	2
Mtr.17521.1.S1_at	0.168883	0.645494	0.375	1	1	0.301615	0.461371	3	2	2	2
Mtr.29990.1.S1_at	0.170918	0.608272	0.21875	1	1	0.176887	0.314552	3	2	2	2
Mtr.39506.1.S1_at	0.17923	0.669903	0.21875	1	1	0.176887	0.314552	3	2	2	2
Mtr.37491.1.S1_at	0.1836	0.59603	0.375	1	1	0.301615	0.461371	3	2	2	2
Mtr.25926.1.S1_at	0.187201	0.67963	0.333333	1	1	0.472922	0.276866	3	2	2	2
Mtr.40803.1.S1_at	0.187397	0.623771	0.264706	1	1	0.472922	0.202514	3	2	2	2
Mtr.1746.1.S1_at	0.188157	0.628966	0.0909091	1	1	0.0815074	0.165228	3	2	2	2
Mtr.11119.1.S1_at	0.189019	0.570536	0.21875	1	1	0.176887	0.314552	3	2	2	2
Mtr.26301.1.S1_at	0.191456	0.570536	0.264706	1	1	0.472922	0.202514	3	2	2	2
Mtr.18489.1.S1_at	0.192277	0.581798	0.264706	1	1	0.472922	0.202514	3	2	2	2
Mtr.11600.1.S1_at	0.195643	0.638683	0.285714	1	1	0.229078	0.380882	3	2	2	2
Mtr.3040.1.S1_s_at	0.197674	0.705275	0.375	1	1	0.301615	0.461371	3	2	2	2
Mtr.19712.1.S1_at	0.199908	0.624823	0.0625	1	1	0.0520574	0.0397118	3	2	2	2
Mtr.50968.1.S1_at	0.203907	0.603396	0.333333	1	1	0.266087	0.276866	3	2	2	2
Mtr.17042.1.S1_at	0.204515	0.603396	0.264706	1	1	0.472922	0.258069	3	2	2	2
Mtr.49393.1.S1_at	0.204961	0.615929	0.285714	1	1	0.229078	0.380882	3	2	2	2
Mtr.29214.1.S1_at	0.207886	0.695381	0.285714	1	1	0.472922	0.380882	3	2	2	2
Mtr.38065.1.S1_at	0.208062	0.611947	0.21875	1	1	0.176887	0.314552	3	2	2	2
Mtr.18986.1.S1_at	0.216202	0.559679	0.21875	1	1	0.176887	0.314552	3	2	2	2
Mtr.8542.1.S1_at	0.218439	0.632882	0.166667	1	1	0.137457	0.258069	3	2	2	2
Mtr.24230.1.S1_at	0.225422	0.570536	0.21875	1	1	0.176887	0.314552	3	2	2	2
Mtr.23510.1.S1_x_at	0.228221	0.679112	0.0909091	1	1	0.0815074	0.165228	3	2	2	2
Mtr.2073.1.S1_at	0.229085	0.632882	0.264706	1	1	0.472922	0.202514	3	2	2	2
Mtr.43445.1.S1_at	0.238252	0.706046	0.264706	1	1	0.472922	0.202514	3	2	2	2
Mtr.14983.1.S1_at	0.248143	0.642537	0.264706	1	1	0.472922	0.314552	3	2	2	2
Mtr.5202.1.S1_at	0.2495	0.628966	0.375	1	1	0.301615	0.461371	3	2	2	2
Mtr.46432.1.S1_s_at	0.258494	0.604383	0.264706	1	1	0.472922	0.202514	3	2	2	2
Mtr.2797.1.S1_at	0.260045	0.723907	0.264706	1	1	0.472922	0.202514	3	2	2	2
Mtr.37292.1.S1_at	0.262432	0.628966	0.285714	1	1	0.229078	0.380882	3	2	2	2
Mtr.42693.1.S1_at	0.264332	0.59603	0.115385	1	1	0.056226	0.107589	3	2	2	2
Mtr.2245.1.S1_at	0.265427	0.632882	0.264706	1	1	0.472922	0.202514	3	2	2	2
Mtr.11532.1.S1_at	0.280891	0.623771	0.125	1	1	0.106528	0.208852	3	2	2	2
Mtr.6962.1.S1_at	0.284006	0.685223	0.333333	1	1	0.266087	0.276866	3	2	2	2
Mtr.701.1.S1_x_at	0.30496	0.632882	0.285714	1	1	0.229078	0.380882	3	2	2	2
Mtr.13340.1.S1_at	0.311161	0.570536	0.285714	1	1	0.229078	0.380882	3	2	2	2
Mtr.21943.1.S1_x_at	0.00102317	0.534066	0.6875	0.795122	1	0.589238	0.708681	6	2	1	1
Mtr.11670.1.S1_s_at	0.0011779	0.515765	0.6875	0.795122	1	0.589238	0.708681	6	2	1	1
Mtr.23025.1.S1_at	0.00187865	0.542672	0.609375	0.795122	1	0.675806	0.515536	6	2	1	1
Mtr.49256.1.S1_at	0.00232974	0.509161	0.6875	0.795122	1	0.589238	0.708681	6	2	1	1
Mtr.21367.1.S1_at	0.00276961	0.542813	0.6875	0.726829	1	0.589238	0.708681	6	1	1	1
Mtr.45937.1.S1_at	0.00332335	0.57857	0.609375	0.795122	1	0.675806	0.515536	6	2	1	1
Mtr.50217.1.S1_s_at	0.00363573	0.511458	0.609375	0.795122	1	0.675806	0.564182	6	2	1	1
Mtr.4983.1.S1_at	0.00397591	0.52344	0.609375	0.795122	1	0.675806	0.515536	6	2	1	1
Mtr.11742.1.S1_at	0.00436174	0.505808	0.6875	0.795122	1	0.589238	0.708681	6	2	1	1
Mtr.15748.1.S1_at	0.00447429	0.515091	0.609375	0.726829	1	0.675806	0.515536	6	1	1	1
Mtr.37585.1.S1_a_at	0.00459657	0.504957	0.6875	0.795122	1	0.589238	0.708681	6	2	1	1
Mtr.38335.1.S1_s_at	0.00475666	0.522419	0.6875	0.726829	1	0.675806	0.708681	6	1	1	1
Mtr.35481.1.S1_at	0.00493932	0.570828	0.6875	0.795122	1	0.589238	0.708681	6	2	1	1
Mtr.51697.1.S1_at	0.00507076	0.505184	0.6875	0.692683	1	0.589238	0.708681	6	1	1	1
Mtr.24465.1.S1_x_at	0.00525778	0.670407	0.6875	1	0.666667	0.675806	0.708681	6	1	1	1
Mtr.48590.1.S1_at	0.0053819	0.547765	0.6875	0.726829	1	0.589238	0.708681	6	1	1	1
Mtr.9376.1.S1_at	0.00619264	0.544431	0.609375	0.672195	1	0.675806	0.564182	6	1	1	1
Mtr.12143.1.S1_at	0.00676289	0.522532	0.609375	0.795122	1	0.675806	0.515536	6	2	1	1
Mtr.19521.1.S1_at	0.00704178	0.529153	0.6875	0.692683	1	0.675806	0.708681	6	1	1	1
Mtr.26939.1.S1_at	0.00731007	0.504957	0.6875	0.795122	1	0.589238	0.708681	6	2	1	1
Mtr.31267.1.S1_at	0.0073948	0.549704	0.609375	0.795122	1	0.675806	0.564182	6	2	1	1
Mtr.21438.1.S1_at	0.00758717	0.533519	0.6875	0.692683	1	0.675806	0.708681	6	1	1	1
Mtr.44012.1.S1_at	0.00803158	0.547328	0.6875	0.692683	1	0.675806	0.708681	6	1	1	1
Mtr.13682.1.S1_at	0.00854159	0.549704	0.6875	0.795122	1	0.589238	0.708681	6	2	1	1
Mtr.43937.1.S1_at	0.0091882	0.503419	0.6875	0.726829	1	0.589238	0.708681	6	1	1	1
Mtr.33080.1.S1_at	0.00950953	0.562842	0.6875	0.795122	1	0.675806	0.708681	6	2	1	1
Mtr.12519.1.S1_at	0.00977005	0.538491	0.6875	0.795122	1	0.589238	0.708681	6	2	1	1
Mtr.51725.1.S1_at	0.0100784	0.504722	0.6875	0.726829	1	0.589238	0.708681	6	1	1	1
Mtr.6700.1.S1_at	0.0101048	0.504196	0.609375	0.641463	1	0.675806	0.515536	6	1	1	1
Mtr.26962.1.S1_at	0.0105149	0.584477	0.6875	0.795122	1	0.589238	0.708681	6	2	1	1
Mtr.12031.1.S1_at	0.0107049	0.560818	0.6875	0.726829	1	0.589238	0.708681	6	1	1	1
Mtr.10071.1.S1_at	0.0107263	0.504957	0.6875	0.795122	1	0.589238	0.708681	6	2	1	1
Mtr.15201.1.S1_at	0.0110882	0.55734	0.6875	0.795122	1	0.675806	0.708681	6	2	1	1
Mtr.7560.1.S1_at	0.0114447	0.591428	0.609375	0.795122	1	0.675806	0.515536	6	2	1	1
Mtr.46001.1.S1_s_at	0.0122257	0.542264	0.6875	0.795122	1	0.675806	0.708681	6	2	1	1
Mtr.49013.1.S1_at	0.0124747	0.606887	0.6875	0.692683	1	0.675806	0.708681	6	1	1	1
Mtr.29086.1.S1_at	0.0125308	0.504775	0.609375	0.692683	1	0.675806	0.515536	6	1	1	1
Mtr.15199.1.S1_at	0.0125339	0.538491	0.6875	0.795122	1	0.675806	0.708681	6	2	1	1
Mtr.43680.1.S1_at	0.012736	0.570974	0.6875	0.692683	1	0.589238	0.708681	6	1	1	1
Mtr.15600.1.S1_at	0.0129521	0.512662	0.6875	0.692683	1	0.589238	0.708681	6	1	1	1
Mtr.18757.1.S1_at	0.0141787	0.601383	0.6875	0.795122	1	0.589238	0.708681	6	2	1	1
Mtr.49360.1.S1_at	0.0157224	0.518119	0.609375	0.795122	1	0.675806	0.515536	6	2	1	1
Mtr.42063.1.S1_at	0.0158549	0.504957	0.6875	0.795122	1	0.589238	0.708681	6	2	1	1
Mtr.43711.1.S1_at	0.016555	0.523816	0.6875	0.726829	1	0.589238	0.708681	6	1	1	1
Mtr.18340.1.S1_at	0.0166047	0.503803	0.6875	0.692683	1	0.589238	0.708681	6	1	1	1
Mtr.16560.1.S1_at	0.0166264	0.52344	0.6875	0.795122	1	0.675806	0.708681	6	2	1	1
Mtr.49167.1.S1_at	0.0170752	0.55734	0.609375	0.795122	1	0.675806	0.564182	6	2	1	1
Mtr.1725.1.S1_at	0.0175087	0.501655	0.6875	0.795122	1	0.589238	0.708681	6	2	1	1
Mtr.2845.1.S1_at	0.0183384	0.58829	0.6875	0.692683	1	0.589238	0.708681	6	1	1	1
Mtr.30950.1.S1_at	0.0189186	0.51233	0.6875	0.795122	1	0.675806	0.708681	6	2	1	1
Mtr.31276.1.S1_at	0.0193003	0.529468	0.609375	0.795122	1	0.675806	0.515536	6	2	1	1
Mtr.2136.1.S1_at	0.0196791	0.52344	0.609375	0.795122	1	0.675806	0.564182	6	2	1	1
Mtr.41843.1.S1_at	0.0199054	0.591428	0.609375	0.795122	1	0.675806	0.564182	6	2	1	1
Mtr.7057.1.S1_s_at	0.0206971	0.550906	0.6875	0.726829	1	0.589238	0.708681	6	1	1	1
Mtr.23856.1.S1_at	0.0207803	0.588116	0.6875	0.795122	1	0.589238	0.708681	6	2	1	1
Mtr.12068.1.S1_at	0.0209431	0.507955	0.6875	0.726829	1	0.675806	0.708681	6	1	1	1
Mtr.31897.1.S1_at	0.0217191	0.556284	0.6875	0.726829	1	0.589238	0.708681	6	1	1	1
Mtr.20755.1.S1_at	0.0217358	0.581972	0.6875	0.692683	1	0.589238	0.708681	6	1	1	1
Mtr.52281.1.S1_at	0.0225804	0.523821	0.6875	0.795122	1	0.675806	0.708681	6	2	1	1
Mtr.985.1.S1_at	0.0228645	0.559679	0.6875	1	0.666667	0.675806	0.708681	6	1	1	1
Mtr.31160.1.S1_at	0.0241648	0.529468	0.609375	0.795122	1	0.675806	0.564182	6	2	1	1
Mtr.36856.1.S1_at	0.0243936	0.515765	0.6875	0.795122	1	0.675806	0.708681	6	2	1	1
Mtr.31141.1.S1_at	0.0246147	0.570974	0.6875	0.692683	1	0.589238	0.708681	6	1	1	1
Mtr.12428.1.S1_at	0.0248303	0.504957	0.6875	0.795122	1	0.589238	0.708681	6	2	1	1
Mtr.14413.1.S1_at	0.0249096	0.504957	0.6875	0.795122	1	0.589238	0.708681	6	2	1	1
Mtr.6760.1.S1_at	0.0249796	0.50156	0.6875	0.64878	1	0.675806	0.708681	6	1	1	1
Mtr.7356.1.S1_at	0.0253784	0.518892	0.6875	0.692683	1	0.589238	0.708681	6	1	1	1
Mtr.14834.1.S1_at	0.0259069	0.52344	0.6875	0.795122	1	0.589238	0.708681	6	2	1	1
Mtr.28165.1.S1_at	0.0264417	0.515091	0.609375	0.726829	1	0.675806	0.515536	6	1	1	1
Mtr.2442.1.S1_at	0.0265819	0.504957	0.6875	0.795122	1	0.675806	0.708681	6	2	1	1
Mtr.932.1.S1_at	0.0266484	0.657077	0.6875	0.726829	1	0.589238	0.708681	6	1	1	1
Mtr.51148.1.S1_at	0.0267326	0.566503	0.6875	0.795122	1	0.675806	0.708681	6	2	1	1
Mtr.36780.1.S1_at	0.0280834	0.522532	0.6875	0.795122	1	0.675806	0.708681	6	2	1	1
Mtr.41799.1.S1_at	0.0283774	0.522419	0.6875	0.726829	1	0.589238	0.708681	6	1	1	1
Mtr.20675.1.S1_at	0.0287015	0.512242	0.6875	0.692683	1	0.675806	0.708681	6	1	1	1
Mtr.37813.1.S1_at	0.0291198	0.504336	0.6875	0.726829	1	0.589238	0.708681	6	1	1	1
Mtr.30874.1.S1_at	0.0302834	0.560818	0.6875	0.726829	1	0.675806	0.708681	6	1	1	1
Mtr.25557.1.S1_at	0.0309537	0.51233	0.6875	0.795122	1	0.589238	0.708681	6	2	1	1
Mtr.44156.1.S1_at	0.0311676	0.511243	0.6875	0.692683	1	0.675806	0.708681	6	1	1	1
Mtr.21324.1.S1_at	0.0312643	0.515765	0.609375	0.795122	1	0.675806	0.564182	6	2	1	1
Mtr.4129.1.S1_at	0.0312782	0.584188	0.609375	0.726829	1	0.675806	0.515536	6	1	1	1
Mtr.13288.1.S1_at	0.0320375	0.59603	0.6875	1	0.666667	0.675806	0.708681	6	1	1	1
Mtr.24972.1.S1_at	0.0328072	0.50156	0.609375	0.64878	1	0.675806	0.515536	6	1	1	1
Mtr.28849.1.S1_at	0.0332607	0.601879	0.6875	0.795122	1	0.675806	0.708681	6	2	1	1
Mtr.33186.1.S1_at	0.0340165	0.52344	0.6875	0.795122	1	0.589238	0.708681	6	2	1	1
Mtr.41668.1.S1_at	0.0346255	0.504957	0.6875	0.795122	1	0.589238	0.708681	6	2	1	1
Mtr.33664.1.S1_at	0.0349918	0.519012	0.6875	0.795122	1	0.675806	0.708681	6	2	1	1
Mtr.27633.1.S1_at	0.035436	0.504957	0.6875	0.795122	1	0.589238	0.708681	6	2	1	1
Mtr.38562.1.S1_s_at	0.0355437	0.504957	0.6875	0.795122	1	0.589238	0.708681	6	2	1	1
Mtr.33520.1.S1_at	0.0355694	0.541294	0.6875	0.795122	1	0.589238	0.708681	6	2	1	1
Mtr.39749.1.S1_at	0.0355798	0.511773	0.609375	0.726829	1	0.675806	0.564182	6	1	1	1
Mtr.2731.1.S1_at	0.0357564	0.541294	0.6875	0.795122	1	0.589238	0.708681	6	2	1	1
Mtr.18900.1.S1_at	0.0361302	0.510435	0.6875	0.726829	1	0.675806	0.708681	6	1	1	1
Mtr.16620.1.S1_s_at	0.0369949	0.556318	0.6875	0.795122	1	0.675806	0.708681	6	2	1	1
Mtr.33623.1.S1_at	0.0372613	0.561367	0.6875	0.795122	1	0.675806	0.708681	6	2	1	1
Mtr.7361.1.S1_at	0.0376273	0.504957	0.6875	0.795122	1	0.675806	0.708681	6	2	1	1
Mtr.27646.1.S1_at	0.0378491	0.546088	0.609375	0.795122	1	0.675806	0.564182	6	2	1	1
Mtr.33385.1.S1_at	0.0392505	0.503626	0.609375	0.672195	1	0.675806	0.515536	6	1	1	1
Mtr.33578.1.S1_at	0.0396682	0.504336	0.609375	0.726829	1	0.675806	0.515536	6	1	1	1
Mtr.51779.1.S1_at	0.0399142	0.515765	0.6875	0.795122	1	0.589238	0.708681	6	2	1	1
Mtr.48082.1.S1_at	0.0402815	0.504775	0.6875	0.692683	1	0.589238	0.708681	6	1	1	1
Mtr.41149.1.S1_at	0.0405126	0.549704	0.609375	0.795122	1	0.675806	0.564182	6	2	1	1
Mtr.10681.1.S1_at	0.0407094	0.538716	0.609375	0.726829	1	0.675806	0.515536	6	1	1	1
Mtr.42902.1.S1_at	0.0410897	0.537533	0.6875	0.795122	1	0.589238	0.708681	6	2	1	1
Mtr.23843.1.S1_at	0.0417846	0.523975	0.6875	0.692683	1	0.675806	0.708681	6	1	1	1
Mtr.44047.1.S1_at	0.0432446	0.52344	0.6875	0.795122	1	0.589238	0.708681	6	2	1	1
Mtr.38979.1.S1_at	0.0441334	0.533519	0.6875	0.692683	1	0.589238	0.708681	6	1	1	1
Mtr.45117.1.S1_s_at	0.0442062	0.504957	0.6875	0.795122	1	0.589238	0.708681	6	2	1	1
Mtr.27420.1.S1_at	0.0442299	0.584477	0.6875	0.795122	1	0.589238	0.708681	6	2	1	1
Mtr.17139.1.S1_at	0.0442912	0.51233	0.6875	0.795122	1	0.589238	0.708681	6	2	1	1
Mtr.14669.1.S1_at	0.0443785	0.501655	0.6875	0.795122	1	0.675806	0.708681	6	2	1	1
Mtr.5442.1.S1_at	0.0450319	0.549704	0.6875	0.795122	1	0.589238	0.708681	6	2	1	1
Mtr.20468.1.S1_at	0.0451658	0.504957	0.6875	0.795122	1	0.589238	0.708681	6	2	1	1
Mtr.35712.1.S1_at	0.0451718	0.597099	0.6875	0.795122	1	0.589238	0.708681	6	2	1	1
Mtr.39659.1.S1_at	0.0455528	0.518892	0.6875	0.692683	1	0.589238	0.708681	6	1	1	1
Mtr.38474.1.S1_at	0.0476002	0.509161	0.609375	0.795122	1	0.675806	0.515536	6	2	1	1
Mtr.34165.1.S1_at	0.0483304	0.504957	0.6875	0.795122	1	0.589238	0.708681	6	2	1	1
Mtr.40223.1.S1_at	0.0484503	0.591428	0.6875	0.795122	1	0.589238	0.708681	6	2	1	1
Mtr.14899.1.S1_s_at	0.0490199	0.519012	0.6875	0.795122	1	0.675806	0.708681	6	2	1	1
Mtr.38833.1.S1_at	0.0490903	0.515765	0.609375	0.795122	1	0.675806	0.515536	6	2	1	1
Mtr.24827.1.S1_at	0.049255	0.504775	0.6875	0.692683	1	0.589238	0.708681	6	1	1	1
Mtr.31797.1.S1_at	0.0497301	0.515765	0.6875	0.795122	1	0.589238	0.708681	6	2	1	1
Mtr.7578.1.S1_at	0.0511586	0.549704	0.609375	0.795122	1	0.675806	0.515536	6	2	1	1
Mtr.17744.1.S1_at	0.0511937	0.501655	0.6875	0.795122	1	0.675806	0.708681	6	2	1	1
Mtr.9155.1.S1_at	0.0512997	0.51233	0.609375	0.795122	1	0.675806	0.515536	6	2	1	1
Mtr.39095.1.S1_at	0.0515284	0.504957	0.6875	0.795122	1	0.675806	0.708681	6	2	1	1
Mtr.40485.1.S1_at	0.051734	0.504336	0.609375	0.726829	1	0.675806	0.564182	6	1	1	1
Mtr.47272.1.S1_at	0.0523482	0.550906	0.6875	0.726829	1	0.589238	0.708681	6	1	1	1
Mtr.36359.1.S1_at	0.0528901	0.52344	0.609375	0.795122	1	0.675806	0.564182	6	2	1	1
Mtr.12987.1.S1_at	0.0530861	0.522532	0.609375	0.795122	1	0.675806	0.515536	6	2	1	1
Mtr.2520.1.S1_s_at	0.0534035	0.533519	0.609375	0.692683	1	0.675806	0.515536	6	1	1	1
Mtr.11557.1.S1_at	0.0534458	0.581798	0.6875	1	0.666667	0.675806	0.708681	6	1	1	1
Mtr.43042.1.S1_at	0.053647	0.504957	0.6875	0.795122	1	0.589238	0.708681	6	2	1	1
Mtr.2072.1.S1_s_at	0.0539012	0.504957	0.6875	0.795122	1	0.589238	0.708681	6	2	1	1
Mtr.26411.1.S1_at	0.0539249	0.511243	0.609375	0.692683	1	0.675806	0.515536	6	1	1	1
Mtr.17256.1.S1_s_at	0.0541801	0.541294	0.6875	0.795122	1	0.675806	0.708681	6	2	1	1
Mtr.9827.1.S1_at	0.0545859	0.519012	0.6875	0.795122	1	0.675806	0.708681	6	2	1	1
Mtr.12824.1.S1_at	0.055287	0.505808	0.609375	0.795122	1	0.675806	0.515536	6	2	1	1
Mtr.22053.1.S1_at	0.0553905	0.611947	0.6875	1	0.666667	0.675806	0.708681	6	1	1	1
Mtr.32543.1.S1_at	0.056369	0.505143	0.6875	0.508293	1	0.589238	0.708681	6	1	1	1
Mtr.37518.1.S1_at	0.0565224	0.551314	0.6875	0.692683	1	0.589238	0.708681	6	1	1	1
Mtr.9236.1.S1_at	0.0566749	0.518119	0.6875	0.795122	1	0.589238	0.708681	6	2	1	1
Mtr.15305.1.S1_at	0.0580339	0.505808	0.6875	0.795122	1	0.675806	0.708681	6	2	1	1
Mtr.19577.1.S1_s_at	0.0587517	0.516572	0.609375	0.672195	1	0.675806	0.515536	6	1	1	1
Mtr.21264.1.S1_at	0.0589749	0.556284	0.6875	0.726829	1	0.675806	0.708681	6	1	1	1
Mtr.29744.1.S1_at	0.0598588	0.511458	0.6875	0.795122	1	0.589238	0.708681	6	2	1	1
Mtr.2520.1.S1_at	0.0602658	0.576608	0.609375	0.726829	1	0.675806	0.564182	6	1	1	1
Mtr.291.1.S1_at	0.0604806	0.515765	0.6875	0.795122	1	0.675806	0.708681	6	2	1	1
Mtr.46475.1.S1_s_at	0.0609424	0.574587	0.6875	0.795122	1	0.675806	0.708681	6	2	1	1
Mtr.1692.1.S1_at	0.0609723	0.504957	0.609375	0.795122	1	0.675806	0.515536	6	2	1	1
Mtr.39539.1.S1_at	0.0610662	0.530399	0.609375	0.795122	1	0.675806	0.515536	6	2	1	1
Mtr.814.1.S1_x_at	0.0611017	0.53138	0.6875	0.726829	1	0.675806	0.708681	6	1	1	1
Mtr.14812.1.S1_s_at	0.0616019	0.584009	0.609375	0.795122	1	0.675806	0.515536	6	2	1	1
Mtr.38698.1.S1_at	0.0619331	0.537533	0.6875	0.795122	1	0.589238	0.708681	6	2	1	1
Mtr.8856.1.S1_at	0.0620983	0.610789	0.609375	0.726829	1	0.675806	0.515536	6	1	1	1
Mtr.10457.1.S1_at	0.062561	0.51233	0.6875	0.795122	1	0.675806	0.708681	6	2	1	1
Mtr.26394.1.S1_at	0.0626531	0.522532	0.609375	0.795122	1	0.675806	0.515536	6	2	1	1
Mtr.2027.1.S1_at	0.0628387	0.542813	0.6875	0.726829	1	0.589238	0.708681	6	1	1	1
Mtr.44653.1.S1_at	0.0648254	0.515765	0.6875	0.795122	1	0.675806	0.708681	6	2	1	1
Mtr.12557.1.S1_at	0.0666932	0.519012	0.6875	0.795122	1	0.589238	0.708681	6	2	1	1
Mtr.33489.1.S1_at	0.0667939	0.504722	0.609375	0.726829	1	0.675806	0.515536	6	1	1	1
Mtr.19442.1.S1_at	0.0688797	0.504957	0.6875	0.795122	1	0.675806	0.708681	6	2	1	1
Mtr.28841.1.S1_at	0.0692856	0.525462	0.6875	0.692683	1	0.675806	0.708681	6	1	1	1
Mtr.6361.1.S1_at	0.0704163	0.527283	0.6875	0.726829	1	0.589238	0.708681	6	1	1	1
Mtr.12919.1.S1_at	0.0714242	0.562406	0.6875	0.795122	1	0.675806	0.708681	6	2	1	1
Mtr.31074.1.S1_s_at	0.0720225	0.504336	0.6875	0.726829	1	0.589238	0.708681	6	1	1	1
Mtr.43432.1.S1_at	0.0724441	0.544431	0.609375	0.672195	1	0.675806	0.515536	6	1	1	1
Mtr.47874.1.S1_at	0.0727228	0.530739	0.609375	0.635772	1	0.675806	0.515536	6	1	1	1
Mtr.9867.1.S1_at	0.0730544	0.51233	0.6875	0.795122	1	0.589238	0.708681	6	2	1	1
Mtr.42219.1.S1_at	0.0735624	0.511458	0.609375	0.795122	1	0.675806	0.515536	6	2	1	1
Mtr.2578.1.S1_at	0.075777	0.500994	0.6875	0.692683	1	0.589238	0.708681	6	1	1	1
Mtr.3339.1.S1_at	0.0772707	0.529468	0.609375	0.795122	1	0.675806	0.515536	6	2	1	1
Mtr.28833.1.S1_at	0.0784249	0.561367	0.609375	0.795122	1	0.675806	0.515536	6	2	1	1
Mtr.37780.1.S1_at	0.0793224	0.504957	0.609375	0.795122	1	0.675806	0.515536	6	2	1	1
Mtr.43120.1.S1_at	0.079931	0.511458	0.6875	0.795122	1	0.589238	0.708681	6	2	1	1
Mtr.48283.1.S1_at	0.0800434	0.515765	0.609375	0.795122	1	0.675806	0.515536	6	2	1	1
Mtr.42397.1.S1_at	0.0801163	0.560818	0.6875	0.726829	1	0.589238	0.708681	6	1	1	1
Mtr.10978.1.S1_s_at	0.0809469	0.511377	0.6875	0.726829	1	0.675806	0.708681	6	1	1	1
Mtr.37639.1.S1_at	0.0828537	0.529468	0.609375	0.795122	1	0.675806	0.515536	6	2	1	1
Mtr.33404.1.S1_at	0.0829027	0.549704	0.609375	0.795122	1	0.675806	0.515536	6	2	1	1
Mtr.31635.1.S1_at	0.0852108	0.57903	0.6875	0.795122	1	0.589238	0.708681	6	2	1	1
Mtr.20545.1.S1_at	0.0856645	0.520952	0.6875	0.692683	1	0.589238	0.708681	6	1	1	1
Mtr.11919.1.S1_at	0.0863841	0.510939	0.609375	0.64878	1	0.675806	0.515536	6	1	1	1
Mtr.34705.1.S1_at	0.0866094	0.500035	0.609375	0.692683	1	0.675806	0.515536	6	1	1	1
Mtr.32873.1.S1_at	0.0869717	0.561367	0.6875	0.795122	1	0.675806	0.708681	6	2	1	1
Mtr.50033.1.S1_at	0.087689	0.556284	0.609375	0.726829	1	0.675806	0.515536	6	1	1	1
Mtr.18211.1.S1_at	0.0877314	0.57903	0.6875	0.795122	1	0.675806	0.708681	6	2	1	1
Mtr.17943.1.S1_at	0.0878237	0.529468	0.6875	0.795122	1	0.675806	0.708681	6	2	1	1
Mtr.34944.1.S1_at	0.0885647	0.541294	0.609375	0.795122	1	0.675806	0.515536	6	2	1	1
Mtr.44549.1.S1_at	0.0887804	0.511377	0.609375	0.726829	1	0.675806	0.515536	6	1	1	1
Mtr.44160.1.S1_at	0.0907975	0.547765	0.609375	0.726829	1	0.675806	0.515536	6	1	1	1
Mtr.24880.1.S1_at	0.0913565	0.588116	0.609375	0.795122	1	0.675806	0.515536	6	2	1	1
Mtr.49337.1.S1_at	0.0925589	0.549704	0.6875	0.795122	1	0.675806	0.708681	6	2	1	1
Mtr.5693.1.S1_at	0.0929669	0.53138	0.6875	0.726829	1	0.589238	0.708681	6	1	1	1
Mtr.13306.1.S1_at	0.0930923	0.505808	0.6875	0.795122	1	0.675806	0.708681	6	2	1	1
Mtr.33409.1.S1_at	0.0938018	0.584477	0.609375	0.795122	1	0.675806	0.515536	6	2	1	1
Mtr.38150.1.S1_at	0.0938621	0.504775	0.609375	0.692683	1	0.675806	0.564182	6	1	1	1
Mtr.50371.1.S1_s_at	0.0939195	0.529468	0.6875	0.795122	1	0.675806	0.708681	6	2	1	1
Mtr.37774.1.S1_at	0.0940965	0.542264	0.6875	0.795122	1	0.675806	0.708681	6	2	1	1
Mtr.40409.1.S1_at	0.0959136	0.570536	0.609375	1	0.666667	0.675806	0.564182	6	1	1	1
Mtr.38475.1.S1_at	0.097676	0.538491	0.6875	0.795122	1	0.675806	0.708681	6	2	1	1
Mtr.1817.1.S1_at	0.099044	0.511458	0.6875	0.795122	1	0.589238	0.708681	6	2	1	1
Mtr.3525.1.S1_at	0.0994022	0.52344	0.609375	0.795122	1	0.675806	0.515536	6	2	1	1
Mtr.682.1.S1_at	0.100741	0.621343	0.6875	0.795122	1	0.589238	0.708681	6	2	1	1
Mtr.30777.1.S1_at	0.101052	0.591428	0.6875	0.795122	1	0.589238	0.708681	6	2	1	1
Mtr.43140.1.S1_at	0.102448	0.522532	0.6875	0.795122	1	0.589238	0.708681	6	2	1	1
Mtr.6334.1.S1_at	0.102709	0.538491	0.609375	0.795122	1	0.675806	0.564182	6	2	1	1
Mtr.17800.1.S1_at	0.103022	0.504336	0.6875	0.726829	1	0.675806	0.708681	6	1	1	1
Mtr.37697.1.S1_at	0.104026	0.550906	0.6875	0.726829	1	0.589238	0.708681	6	1	1	1
Mtr.25328.1.S1_at	0.104676	0.515765	0.6875	0.795122	1	0.675806	0.708681	6	2	1	1
Mtr.29410.1.S1_at	0.105283	0.53138	0.609375	0.726829	1	0.675806	0.515536	6	1	1	1
Mtr.11953.1.S1_s_at	0.106107	0.500035	0.6875	0.692683	1	0.675806	0.708681	6	1	1	1
Mtr.25385.1.S1_at	0.108175	0.566503	0.6875	0.795122	1	0.589238	0.708681	6	2	1	1
Mtr.13556.1.S1_at	0.109736	0.556318	0.609375	0.795122	1	0.675806	0.564182	6	2	1	1
Mtr.20638.1.S1_at	0.109921	0.602567	0.609375	0.795122	1	0.675806	0.515536	6	2	1	1
Mtr.19754.1.S1_at	0.110491	0.566503	0.6875	0.795122	1	0.589238	0.708681	6	2	1	1
Mtr.51694.1.S1_at	0.11092	0.536919	0.609375	0.641463	1	0.675806	0.515536	6	1	1	1
Mtr.20498.1.S1_at	0.111148	0.534066	0.6875	0.795122	1	0.589238	0.708681	6	2	1	1
Mtr.24953.1.S1_at	0.113233	0.546088	0.609375	0.795122	1	0.675806	0.515536	6	2	1	1
Mtr.35381.1.S1_at	0.114835	0.591428	0.609375	0.795122	1	0.675806	0.515536	6	2	1	1
Mtr.43168.1.S1_at	0.115131	0.619244	0.6875	0.692683	1	0.589238	0.708681	6	1	1	1
Mtr.22430.1.S1_at	0.115927	0.55734	0.6875	0.795122	1	0.675806	0.708681	6	2	1	1
Mtr.18056.1.S1_at	0.116045	0.601262	0.609375	0.726829	1	0.675806	0.564182	6	1	1	1
Mtr.10344.1.S1_at	0.116283	0.504957	0.6875	0.795122	1	0.675806	0.708681	6	2	1	1
Mtr.4206.1.S1_at	0.117996	0.529468	0.609375	0.795122	1	0.675806	0.515536	6	2	1	1
Mtr.16947.1.S1_at	0.120022	0.503803	0.6875	0.692683	1	0.589238	0.708681	6	1	1	1
Mtr.765.1.S1_at	0.120542	0.517638	0.6875	0.726829	1	0.589238	0.708681	6	1	1	1
Mtr.41664.1.S1_at	0.121189	0.511458	0.6875	0.795122	1	0.675806	0.708681	6	2	1	1
Mtr.20763.1.S1_at	0.121365	0.517638	0.609375	0.726829	1	0.675806	0.515536	6	1	1	1
Mtr.19976.1.S1_at	0.122403	0.529468	0.609375	0.795122	1	0.675806	0.515536	6	2	1	1
Mtr.35246.1.S1_at	0.123237	0.541294	0.609375	0.795122	1	0.675806	0.515536	6	2	1	1
Mtr.10059.1.S1_at	0.125141	0.504957	0.6875	0.795122	1	0.589238	0.708681	6	2	1	1
Mtr.29754.1.S1_at	0.125243	0.523975	0.609375	0.692683	1	0.675806	0.515536	6	1	1	1
Mtr.49839.1.S1_x_at	0.125994	0.522532	0.609375	0.795122	1	0.675806	0.515536	6	2	1	1
Mtr.19699.1.S1_at	0.126158	0.576608	0.609375	0.726829	1	0.675806	0.515536	6	1	1	1
Mtr.50265.1.S1_at	0.126291	0.601879	0.609375	0.795122	1	0.675806	0.515536	6	2	1	1
Mtr.24848.1.S1_at	0.126565	0.512662	0.609375	0.692683	1	0.675806	0.515536	6	1	1	1
Mtr.35618.1.S1_at	0.128712	0.504957	0.6875	0.795122	1	0.589238	0.708681	6	2	1	1
Mtr.47177.1.S1_at	0.129279	0.507955	0.609375	0.726829	1	0.675806	0.515536	6	1	1	1
Mtr.33844.1.S1_s_at	0.130632	0.509161	0.6875	0.795122	1	0.589238	0.708681	6	2	1	1
Mtr.8798.1.S1_at	0.130841	0.534066	0.609375	0.795122	1	0.675806	0.564182	6	2	1	1
Mtr.24318.1.S1_at	0.13355	0.51233	0.6875	0.795122	1	0.589238	0.708681	6	2	1	1
Mtr.42409.1.S1_at	0.133803	0.500766	0.609375	0.726829	1	0.675806	0.515536	6	1	1	1
Mtr.1649.1.S1_at	0.13391	0.585403	0.609375	0.726829	1	0.675806	0.515536	6	1	1	1
Mtr.48195.1.S1_s_at	0.135013	0.52344	0.609375	0.795122	1	0.675806	0.515536	6	2	1	1
Mtr.43725.1.S1_at	0.137648	0.504957	0.6875	0.795122	1	0.589238	0.708681	6	2	1	1
Mtr.10656.1.S1_at	0.141782	0.504957	0.6875	0.795122	1	0.675806	0.708681	6	2	1	1
Mtr.48876.1.S1_at	0.142523	0.522419	0.609375	0.726829	1	0.675806	0.515536	6	1	1	1
Mtr.50838.1.S1_at	0.143002	0.681022	0.609375	0.726829	1	0.675806	0.564182	6	1	1	1
Mtr.8374.1.S1_at	0.144193	0.523821	0.609375	0.795122	1	0.675806	0.564182	6	2	1	1
Mtr.46958.1.S1_at	0.144343	0.584246	0.6875	1	0.666667	0.675806	0.708681	6	1	1	1
Mtr.10772.1.S1_at	0.145833	0.695702	0.6875	0.692683	1	0.589238	0.708681	6	1	1	1
Mtr.43765.1.S1_at	0.147378	0.566503	0.609375	0.795122	1	0.675806	0.515536	6	2	1	1
Mtr.22044.1.S1_at	0.148661	0.511458	0.609375	0.795122	1	0.675806	0.515536	6	2	1	1
Mtr.40795.1.S1_at	0.149882	0.52344	0.6875	0.795122	1	0.675806	0.708681	6	2	1	1
Mtr.18278.1.S1_at	0.150794	0.550123	0.609375	0.795122	1	0.675806	0.564182	6	2	1	1
Mtr.367.1.S1_at	0.150874	0.541294	0.609375	0.795122	1	0.675806	0.515536	6	2	1	1
Mtr.35724.1.S1_at	0.150946	0.515765	0.6875	0.795122	1	0.675806	0.708681	6	2	1	1
Mtr.26542.1.S1_at	0.155458	0.500817	0.6875	0.795122	1	0.589238	0.708681	6	2	1	1
Mtr.25633.1.S1_at	0.155824	0.689835	0.6875	1	0.666667	0.675806	0.708681	6	1	1	1
Mtr.41743.1.S1_at	0.157517	0.533519	0.6875	0.692683	1	0.589238	0.708681	6	1	1	1
Mtr.14929.1.S1_x_at	0.15866	0.515765	0.609375	0.795122	1	0.675806	0.515536	6	2	1	1
Mtr.19092.1.S1_at	0.158768	0.618516	0.609375	0.795122	1	0.675806	0.564182	6	2	1	1
Mtr.42260.1.S1_at	0.167962	0.530399	0.6875	0.795122	1	0.589238	0.708681	6	2	1	1
Mtr.5305.1.S1_at	0.168751	0.529468	0.609375	0.795122	1	0.675806	0.515536	6	2	1	1
Mtr.24828.1.S1_at	0.170622	0.564497	0.609375	0.692683	1	0.675806	0.515536	6	1	1	1
Mtr.7080.1.S1_at	0.170987	0.549704	0.609375	0.795122	1	0.675806	0.515536	6	2	1	1
Mtr.14509.1.S1_at	0.172197	0.504957	0.6875	0.795122	1	0.589238	0.708681	6	2	1	1
Mtr.1139.1.S1_at	0.173741	0.549704	0.6875	0.795122	1	0.675806	0.708681	6	2	1	1
Mtr.37680.1.S1_at	0.176618	0.584246	0.6875	1	0.666667	0.675806	0.708681	6	1	1	1
Mtr.17635.1.S1_at	0.178794	0.581972	0.6875	0.692683	1	0.589238	0.708681	6	1	1	1
Mtr.12872.1.S1_at	0.179053	0.536579	0.6875	0.795122	1	0.589238	0.708681	6	2	1	1
Mtr.16672.1.S1_at	0.180725	0.500817	0.609375	0.795122	1	0.675806	0.515536	6	2	1	1
Mtr.46646.1.S1_at	0.181691	0.51233	0.609375	0.795122	1	0.675806	0.515536	6	2	1	1
Mtr.44711.1.S1_at	0.18365	0.530399	0.609375	0.795122	1	0.675806	0.515536	6	2	1	1
Mtr.33610.1.S1_at	0.187575	0.537533	0.6875	0.795122	1	0.589238	0.708681	6	2	1	1
Mtr.38632.1.S1_at	0.189542	0.57903	0.609375	0.795122	1	0.675806	0.515536	6	2	1	1
Mtr.26285.1.S1_at	0.196238	0.534066	0.609375	0.795122	1	0.675806	0.515536	6	2	1	1
Mtr.49703.1.S1_at	0.199637	0.668702	0.609375	1	0.666667	0.675806	0.564182	6	1	1	1
Mtr.1116.1.S1_at	0.200555	0.515765	0.609375	0.795122	1	0.675806	0.515536	6	2	1	1
Mtr.51090.1.S1_at	0.208551	0.544315	0.609375	0.726829	1	0.675806	0.515536	6	1	1	1
Mtr.26488.1.S1_at	0.208749	0.523821	0.609375	0.795122	1	0.675806	0.515536	6	2	1	1
Mtr.5153.1.S1_at	0.210259	0.601879	0.609375	0.795122	1	0.675806	0.515536	6	2	1	1
Mtr.6876.1.S1_at	0.211446	0.511458	0.6875	0.795122	1	0.589238	0.708681	6	2	1	1
Mtr.44463.1.S1_at	0.213622	0.505808	0.6875	0.795122	1	0.589238	0.708681	6	2	1	1
Mtr.9114.1.S1_at	0.216027	0.541294	0.6875	0.795122	1	0.675806	0.708681	6	2	1	1
Mtr.19207.1.S1_at	0.216195	0.530399	0.6875	0.795122	1	0.675806	0.708681	6	2	1	1
Mtr.45933.1.S1_at	0.219885	0.504336	0.6875	0.726829	1	0.675806	0.708681	6	1	1	1
Mtr.15114.1.S1_at	0.219916	0.52344	0.609375	0.795122	1	0.675806	0.515536	6	2	1	1
Mtr.16756.1.S1_at	0.220082	0.511377	0.6875	0.726829	1	0.675806	0.708681	6	1	1	1
Mtr.22253.1.S1_at	0.22161	0.529468	0.609375	0.795122	1	0.675806	0.564182	6	2	1	1
Mtr.50057.1.S1_at	0.227009	0.509161	0.609375	0.795122	1	0.675806	0.564182	6	2	1	1
Mtr.42982.1.S1_at	0.227707	0.558992	0.609375	0.63122	1	0.675806	0.515536	6	1	1	1
Mtr.47646.1.S1_at	0.23136	0.538716	0.609375	0.726829	1	0.675806	0.515536	6	1	1	1
Mtr.28983.1.S1_at	0.232593	0.600204	0.609375	0.795122	1	0.675806	0.515536	6	2	1	1
Mtr.14333.1.S1_at	0.23349	0.517638	0.6875	0.726829	1	0.589238	0.708681	6	1	1	1
Mtr.22997.1.S1_at	0.237206	0.628074	0.609375	0.795122	1	0.675806	0.515536	6	2	1	1
Mtr.52168.1.S1_at	0.243029	0.530399	0.609375	0.795122	1	0.675806	0.515536	6	2	1	1
Mtr.38133.1.S1_at	0.245969	0.510435	0.609375	0.726829	1	0.675806	0.564182	6	1	1	1
Mtr.42451.1.S1_at	0.246318	0.610236	0.6875	0.726829	1	0.589238	0.708681	6	1	1	1
Mtr.27490.1.S1_s_at	0.247458	0.538491	0.6875	0.795122	1	0.589238	0.708681	6	2	1	1
Mtr.6360.1.S1_at	0.255716	0.577474	0.6875	0.795122	1	0.675806	0.708681	6	2	1	1
[truncated: 31,688 more rows]
