# Supplementary material for: Unified Transcriptomic Signature of Arbuscular Mycorrhiza Colonization in Roots of Medicago truncatula by Integration of Machine Learning, Promoter Analysis, and Direct Merging Meta-Analysis
Source: Front Plant Sci. 2018 Nov 12;9:1550. doi: 10.3389/fpls.2018.01550 (PMC6240842; doi:10.3389/fpls.2018.01550)
Supplement: Supplementary Table 3 — Genes discriminating Arbuscular mycorrhiza (AM) inoculated roots from non-inoculated ones according to UNCERTAINTY, GINI INDEX, CHI SQUARED, RULE, INFO GAIN, and INFO GAIN RATIO feature selection models (weight higher than 0.95)and also Z-value difference of > 0.5 or < −0.5. The resulting weights of each feature selection model were normalized into the interval between 0 and 1. [file Table_3.XLSX]

## Sheet: Sheet1
Attribute	Feature ID	Gene Symbol	GSM2516130 quartile	GSM2516131 quartile	GSM2516132 quartile	GSM950680 quartile	GSM950688 quartile	GSM950682 quartile	GSM1078949 quartile	GSM1078951 quartile	GSM1078957 quartile	GSM797965 quartile	GSM797966 quartile	GSM797968 quartile	GSM797967 quartile	GSM797969 quartile	GSM797970 quartile	GSM797972 quartile	GSM797973 quartile	GSM797971 quartile	Average inoculate	Average non-inoculate	Difference	Sd inoculation	sd non-inoculation
Mtr.31225.1.S1_at	Mtr.31225.1.S1_at	MTR_3g079620	2.01645	1.85788	1.55405	2.01705	1.10054	2.07688	-0.0824713	-0.088139	-0.0875249	2.0464	2.16896	1.79482	2.19066	1.81552	2.35112	-0.70903	-0.943449	-0.439978	1.51548	-0.697486	2.21296	0.879708	0.251934
Mtr.37152.1.S1_at	Mtr.37152.1.S1_at	MTR_5g031160	2.22673	2.0988	2.07376	1.85107	0.921546	1.97677	-0.0142635	-0.0529354	-0.0239101	2.31018	2.33155	2.01463	2.43266	2.05645	2.50565	-0.474728	-0.550376	-0.640637	1.64725	-0.555247	2.20249	0.941362	0.0830618
Mtr.48926.1.S1_x_at	Mtr.48926.1.S1_x_at	MTR_7g077110	1.68597	1.52364	1.35916	0.942162	0.455205	1.66129	0.852577	0.633027	0.635067	1.68409	1.79358	1.36194	1.91436	1.41214	0.986645	-0.853845	-0.460293	-0.706612	1.26006	-0.673583	1.93364	0.472167	0.198844
Mtr.48947.1.S1_x_at	Mtr.48947.1.S1_x_at	MTR_7g077050	1.14022	0.91986	0.884154	0.65642	0.0474632	1.30546	0.587542	0.410187	0.489043	1.40264	1.53772	1.21412	1.7033	1.29688	0.790428	-1.02506	-1.00363	-0.888329	0.959029	-0.972341	1.93137	0.465669	0.0735412
Mtr.46524.1.S1_at	Mtr.46524.1.S1_at	MTR_8g022270	2.37959	2.29987	2.17883	1.84898	1.00694	2.01864	0.715405	0.570541	0.559585	2.16094	2.24813	1.76027	2.35863	1.77434	2.06545	-0.0897981	-0.217437	-0.0476033	1.72974	-0.11828	1.84802	0.669586	0.0884269
Mtr.35511.1.S1_at	Mtr.35511.1.S1_at	MTR_5g045470	2.95527	2.82214	2.65043	2.60189	1.96603	2.76679	2.11185	1.93949	2.06545	2.80809	2.91077	2.65433	2.98831	2.62111	2.70244	0.834664	0.453398	1.13312	2.57096	0.807061	1.7639	0.364503	0.340702
Mtr.48947.1.S1_at	Mtr.48947.1.S1_at	MTR_7g077050	1.15456	0.854448	0.897349	0.592977	0.0409216	1.16711	0.480672	0.192994	0.404906	1.24523	1.38216	1.11507	1.58857	1.18038	0.670851	-0.870596	-0.807132	-0.974395	0.864546	-0.884041	1.74859	0.453213	0.0844385
Mtr.31237.1.S1_at	Mtr.31237.1.S1_at	MTR_3g045440	0.687696	1.02109	0.797238	1.60021	1.01905	1.65142	0.341925	0.27112	0.331548	1.31692	1.75148	1.41805	1.49914	1.07999	1.02598	-0.560514	-0.75714	-0.645709	1.05419	-0.654454	1.70864	0.491884	0.0986043
Mtr.16773.1.S1_x_at	Mtr.16773.1.S1_x_at	MTR_2g481150	1.87611	1.58535	1.96513	1.79374	0.80904	1.48897	1.09739	1.12661	1.12831	0.138623	0.354551	0.684882	-0.0223142	0.772279	1.05259	-0.473691	-0.739423	-0.533585	1.05675	-0.582233	1.63898	0.615197	0.139386
Mtr.44070.1.S1_at	Mtr.44070.1.S1_at	MTR_4g081190	1.34301	1.21182	1.20817	0.868083	0.326278	0.955781	0.262611	0.167219	0.19292	1.48793	1.66373	1.16952	1.74055	1.14716	1.47831	-0.604588	-0.483327	-0.407022	1.01487	-0.498312	1.51319	0.539223	0.0996318
Mtr.36021.1.S1_at	Mtr.36021.1.S1_at	MTR_6g043700	0.280239	-0.0753212	0.306197	0.498867	0.300774	1.53548	-0.0337265	0.0228831	0.0171507	1.96102	2.0081	1.40544	2.08085	1.43935	1.11119	-0.766644	-0.575672	-0.349279	0.857232	-0.563865	1.4211	0.81696	0.208933
Mtr.29593.1.S1_at	Mtr.29593.1.S1_at	MTR_5g018610	2.46831	2.31482	2.35628	1.54578	0.979306	1.709	1.05911	1.03316	1.02864	2.36051	2.35328	1.86761	2.53447	1.88725	2.19362	0.509577	0.372371	0.508331	1.84608	0.463426	1.38265	0.585206	0.0788586
Mtr.41019.1.S1_at	Mtr.41019.1.S1_at	MTR_4g069810	1.81874	1.57749	1.23668	1.12902	1.8804	1.92489	2.29532	2.29605	2.28872	1.40941	1.14878	1.65858	1.19174	1.54066	1.80069	0.317108	0.465377	0.124764	1.67981	0.302416	1.3774	0.41291	0.170781
Mtr.12881.1.S1_at	Mtr.12881.1.S1_at	MTR_6g079630	0.751771	0.511507	0.831147	0.704519	0.727047	1.76207	0.114052	0.21705	0.222132	2.41369	2.34182	1.75439	2.40868	1.78203	1.57885	-0.0343109	-0.097557	-0.151862	1.20805	-0.0945768	1.30263	0.833416	0.0588324
Mtr.42981.1.S1_s_at	Mtr.42981.1.S1_s_at	MTR_6g006990	0.753884	0.666403	0.374495	0.959133	0.0585942	0.864851	-0.33007	0.608225	0.333793	1.20638	1.29824	0.640954	1.55319	0.676185	1.25884	-0.522864	-0.524622	-0.638274	0.728206	-0.56192	1.29013	0.497562	0.0661302
Mtr.39486.1.S1_at	Mtr.39486.1.S1_at	MTR_8g036050	1.89868	1.90588	1.74657	1.41353	0.677721	1.50487	0.955935	0.835042	0.822272	1.78751	1.91964	1.47012	2.1398	1.4703	1.14306	0.105338	0.144658	0.229075	1.44606	0.159691	1.28637	0.464394	0.0632235
Mtr.36001.1.S1_at	Mtr.36001.1.S1_at	MTR_8g036050	1.56136	1.48919	1.27756	1.52206	0.656115	1.63618	1.0562	1.04892	1.04422	1.75279	1.88735	1.43241	2.0582	1.46636	1.2026	0.133179	0.0969615	0.200675	1.4061	0.143605	1.2625	0.366463	0.0526368
Mtr.14172.1.S1_at	Mtr.14172.1.S1_at	MTR_7g092620	1.35672	1.14363	0.916382	1.23529	0.432743	1.31383	0.0718261	-0.0129553	0.114052	1.23403	1.45961	1.0088	1.52394	1.07349	1.12971	-0.260929	-0.308924	-0.294225	0.933407	-0.288026	1.22143	0.52094	0.0245903
Mtr.45869.1.S1_at	Mtr.45869.1.S1_at	MTR_5g075400	1.65389	1.7278	1.54651	1.25677	0.302547	1.3155	0.384563	0.292422	0.347984	1.82398	1.81684	1.28931	1.94136	1.32223	1.9155	0.127498	-0.0675432	0.0639385	1.26248	0.0412978	1.22118	0.623182	0.0994722
Mtr.37525.1.S1_at	Mtr.37525.1.S1_at	MTR_8g087710	2.09176	2.02212	2.10781	1.81901	1.4207	2.19671	0.910113	0.938074	0.834465	2.48714	2.3773	1.89997	2.54328	1.96011	2.13211	0.718161	0.675569	0.565037	1.84938	0.652922	1.19646	0.564746	0.0790339
Mtr.16297.1.S1_at	Mtr.16297.1.S1_at	MTR_7g076920	0.987017	0.748225	0.984769	0.818279	0.593218	1.68984	0.609881	0.609977	0.597515	2.21237	2.30636	1.69228	2.3744	1.74015	1.26927	0.0365335	0.145031	0.108271	1.28224	0.0966117	1.18563	0.66411	0.0551803
Mtr.16295.1.S1_at	Mtr.16295.1.S1_at	MTR_7g076960	0.383812	0.229571	0.336589	0.0916913	-0.140982	0.896959	-0.142557	-0.14531	-0.141711	1.48839	1.43231	0.559664	1.63635	0.597319	0.569053	-0.826626	-0.489611	-0.612058	0.510076	-0.642765	1.15284	0.611979	0.170593
Mtr.13963.1.S1_at	Mtr.13963.1.S1_at	MTR_4g102400	2.22593	1.93411	1.76133	1.45403	0.961631	1.85054	1.42649	1.39881	1.39534	2.1888	2.34883	1.79425	2.27538	1.7473	2.48877	0.647583	0.753727	0.592904	1.81677	0.664738	1.15203	0.434379	0.0817721
Mtr.47098.1.S1_at	Mtr.47098.1.S1_at	MTR_7g098230	0.968821	0.621715	0.540295	0.763853	0.0526612	0.594369	1.04817	1.02241	0.998167	0.685824	0.960644	0.980954	0.795978	0.990911	1.14781	-0.363155	-0.305571	-0.321055	0.811505	-0.329927	1.14143	0.281222	0.0297997
Mtr.11310.1.S1_at	Mtr.11310.1.S1_at	MTR_3g065050	0.897748	0.379208	0.419704	1.61277	0.871888	1.63432	0.195201	0.0319299	0.17407	1.13613	1.06186	0.909336	1.38818	0.999316	1.08818	-0.318152	-0.102492	-0.393688	0.853323	-0.271444	1.12477	0.511315	0.151113
Mtr.46870.1.S1_at	Mtr.46870.1.S1_at	MTR_8g018650	2.92023	2.59361	2.69093	2.05242	1.96987	2.4467	2.78467	2.71804	2.78796	2.08028	2.48634	2.16032	2.34052	2.04174	2.27071	1.20661	1.41993	1.36971	2.42296	1.33209	1.09087	0.317155	0.111525
Mtr.9667.1.S1_at	Mtr.9667.1.S1_at	MTR_5g026730	0.942965	0.932647	0.801287	0.862168	0.0227737	0.713484	-0.157377	-0.160258	-0.161736	0.690709	0.749314	0.37837	0.925051	0.538389	0.493798	-0.541881	-0.555178	-0.60864	0.504772	-0.568567	1.07334	0.420867	0.0353361
Mtr.42828.1.S1_at	Mtr.42828.1.S1_at	MTR_6g027840	2.0081	1.77765	1.81255	2.03019	1.60998	2.1481	1.4822	1.29358	1.49392	2.07628	2.36228	2.01619	2.39775	2.08348	1.90812	0.692253	0.919114	0.906501	1.90003	0.839289	1.06074	0.321145	0.127494
Mtr.20266.1.S1_at	Mtr.20266.1.S1_at	MTR_1g098300	1.22195	0.952699	0.922642	0.606896	0.0960379	0.836678	-0.0530606	-0.0410053	-0.0602201	0.852744	1.08842	0.759797	1.11507	0.752812	1.14274	-0.433171	-0.313833	-0.35138	0.679613	-0.366128	1.04574	0.464045	0.0610207
Mtr.32580.1.S1_at	Mtr.32580.1.S1_at	MTR_8g075330	1.28342	1.2208	1.15723	0.45191	0.235945	0.750025	0.177976	0.16446	0.0872604	1.0562	1.17808	0.733524	1.38692	0.625396	1.14348	-0.313525	-0.163733	-0.183556	0.776841	-0.220271	0.997113	0.461126	0.0813661
Mtr.31954.1.S1_at	Mtr.31954.1.S1_at	MTR_1g069725	0.0470182	0.371139	0.161975	0.958207	0.221372	0.826813	0.278843	0.289383	0.504049	0.85187	0.994146	0.752163	1.08827	0.88686	0.228895	-0.452031	-0.486362	-0.327188	0.564067	-0.42186	0.985927	0.354861	0.0837668
Mtr.31955.1.S1_at	Mtr.31955.1.S1_at	MTR_1g069725	0.508138	0.722973	0.602221	1.54925	0.774313	1.55676	0.904362	0.793499	1.09128	1.36541	1.56582	1.26507	1.60342	1.37202	0.939324	0.050639	0.158883	0.190696	1.10759	0.133406	0.974184	0.38323	0.0734223
Mtr.18214.1.S1_at	Mtr.18214.1.S1_at	MTR_8g075990	0.700941	0.549392	0.495924	0.510227	-0.46448	0.424871	-0.505806	-0.609174	-0.536402	0.508138	0.526945	0.343136	0.698184	0.428548	0.458323	-0.758728	-0.78233	-0.645349	0.235251	-0.728802	0.964054	0.486605	0.0732296
Mtr.26833.1.S1_at	Mtr.26833.1.S1_at	MTR_0088s0100	-0.532678	0.061454	-0.160023	-0.158701	-0.137958	0.11069	1.03086	0.98415	0.870785	-0.407233	0.0361821	0.595508	-0.119194	0.722639	0.934569	-0.797796	-0.692401	-0.622969	0.255403	-0.704389	0.959792	0.54197	0.0880278
Mtr.37204.1.S1_at	Mtr.37204.1.S1_at	MTR_1g115195	1.53787	1.25701	1.31311	1.30384	1.11529	1.47794	0.684601	0.76349	0.76002	1.60513	1.66047	0.827961	1.8713	0.911001	1.17349	0.0893592	0.111785	0.578842	1.2175	0.259995	0.957506	0.37033	0.276357
Mtr.50349.1.S1_at	Mtr.50349.1.S1_at	MTR_6g005630	0.914725	0.385548	-0.0825518	0.612586	0.00037667	1.10066	0.0595907	0.0457464	0.0458878	0.495276	0.814307	0.748383	0.813665	0.611666	0.710805	-0.501562	-0.517589	-0.395364	0.485112	-0.471505	0.956616	0.384202	0.0664253
Mtr.23217.1.S1_at	Mtr.23217.1.S1_at	MTR_3g057980	1.46612	1.38306	1.36147	1.72835	1.10431	1.7203	0.803618	0.792909	0.78941	1.50468	1.60935	1.48082	1.78411	1.49693	1.62416	0.348612	0.430847	0.587083	1.37664	0.455514	0.921126	0.344481	0.121134
Mtr.3366.1.S1_at	Mtr.3366.1.S1_at	MTR_5g094210	-0.132589	-0.142925	-0.206413	0.738846	0.431657	0.839667	0.90028	0.892106	0.886741	-0.535266	-0.508638	-0.476694	-0.585702	-0.653108	-0.464767	-0.793344	-0.921382	-0.810741	0.0655464	-0.841822	0.907368	0.632691	0.0694476
Mtr.33871.1.S1_at	Mtr.33871.1.S1_at	MTR_3g112460	0.505389	0.188548	0.222222	0.632603	-0.0056253	0.694337	-0.382338	-0.356832	-0.352858	0.571098	1.0943	0.434056	1.01155	0.397107	0.48005	-0.530839	-0.590696	-0.432536	0.342241	-0.518024	0.860264	0.461921	0.0798549
Mtr.47494.1.S1_at	Mtr.47494.1.S1_at	MTR_3g058000	0.588183	0.441423	0.595269	0.533585	0.49288	0.569468	0.0830407	-0.0128498	0.0304833	0.0192169	-0.0818805	0.71855	0.0192169	0.846499	1.20638	-0.579905	-0.329988	-0.42996	0.403298	-0.446618	0.849915	0.379004	0.125789
Mtr.12518.1.S1_at	Mtr.12518.1.S1_at	MTR_4g087830	1.65064	1.81955	1.69484	1.41459	1.49314	1.63741	1.98844	1.9656	1.96286	1.41721	1.45078	1.48268	1.54711	1.59219	1.47627	0.81044	0.652534	0.926343	1.63955	0.796439	0.843115	0.204819	0.137441
Mtr.15928.1.S1_at	Mtr.15928.1.S1_at	MTR_3g115940	1.8721	1.60196	1.45894	1.56474	1.41054	1.61956	1.33798	1.27477	1.26881	1.40359	1.61879	1.33685	1.5748	1.34622	1.79002	0.644708	0.553601	0.776445	1.49864	0.658251	0.840392	0.183383	0.112037
Mtr.23567.1.S1_x_at	Mtr.23567.1.S1_x_at	MTR_3g034640	1.62096	0.805656	1.30008	1.34085	1.22681	1.51697	1.19067	0.925934	0.920954	1.16527	1.2257	0.824919	1.25637	0.778858	0.959651	0.368349	0.350913	0.2005	1.13731	0.306587	0.830724	0.258945	0.092287
Mtr.12646.1.S1_at	Mtr.12646.1.S1_at	MTR_4g113820	1.68204	1.42346	1.99429	1.11735	0.723319	1.30391	1.09077	1.30829	1.03737	1.35397	1.27287	0.759634	0.875597	0.682803	1.02196	0.413584	0.480458	0.154419	1.17651	0.349487	0.827022	0.361271	0.172211
Mtr.45966.1.S1_at	Mtr.45966.1.S1_at	MTR_3g083630	1.94086	1.71285	1.69971	2.08716	1.67963	2.23519	1.87142	1.85257	1.8358	2.25094	2.33608	2.11118	2.41679	2.15256	2.48836	1.23958	1.05302	1.38488	2.04474	1.22582	0.818916	0.267347	0.166352
Mtr.38546.1.S1_at	Mtr.38546.1.S1_at	MTR_2g461970	2.16906	1.949	1.65312	1.97525	1.74779	2.15776	1.7561	1.79519	1.79063	2.02641	2.23933	1.87349	2.29199	1.88171	1.75515	1.05294	1.11994	1.19325	1.93747	1.12204	0.815423	0.200074	0.0701795
Mtr.47463.1.S1_at	Mtr.47463.1.S1_at	MTR_2g089100	0.702325	0.39148	0.136618	0.785069	0.475126	0.817884	0.528318	0.519418	0.516987	0.831478	1.02109	0.819013	1.06408	0.821088	1.01365	-0.0367782	-0.273596	0.0128413	0.696241	-0.0991775	0.795419	0.261833	0.153074
Mtr.37527.1.S1_at	Mtr.37527.1.S1_at	MTR_4g075690	2.41164	2.3825	2.37835	1.08073	1.64782	1.63562	1.43437	1.48365	1.50506	1.15823	0.996731	1.14092	1.06907	1.26531	1.31692	0.553141	0.855825	0.786901	1.52713	0.731955	0.795172	0.490213	0.158646
Mtr.49783.1.S1_at	Mtr.49783.1.S1_at	MTR_4g076490	1.29609	1.22548	1.1795	1.25893	0.898166	1.17336	1.11649	1.11148	1.10581	0.909431	1.0113	0.880864	0.959195	0.88283	1.33325	0.274423	0.257934	0.366786	1.08948	0.299714	0.789764	0.156814	0.0586677
Mtr.47977.1.S1_at	Mtr.47977.1.S1_at	MTR_1g050550	0.974985	0.815547	0.847676	0.644708	0.223117	0.569628	0.42172	0.32334	0.395479	0.537998	0.482154	0.42823	0.627802	0.538113	0.659568	-0.2938	-0.181881	-0.1922	0.566004	-0.222627	0.788631	0.203818	0.0618531
Mtr.12033.1.S1_at	Mtr.12033.1.S1_at	MTR_7g112963	1.85578	1.57547	1.6164	1.27852	1.01372	1.50422	0.902367	0.962097	0.845948	1.67146	1.72208	1.31302	1.80563	1.30815	1.49842	0.447714	0.684005	0.703672	1.39155	0.611797	0.779755	0.335212	0.14244
Mtr.43947.1.S1_at	Mtr.43947.1.S1_at	MTR_6g029180	1.35242	1.41932	1.39724	1.44878	1.25554	1.50604	1.75159	1.71122	1.81784	1.62832	1.76805	1.49138	1.77312	1.55095	1.87276	0.804686	0.739836	0.901026	1.58297	0.815182	0.767789	0.191137	0.0811062
Mtr.1607.1.S1_at	Mtr.1607.1.S1_at	MTR_8g006190	0.84858	0.0857348	0.875465	-0.130891	-0.118051	-0.0239389	0.794727	0.7844	0.780164	-0.0761949	-0.084985	0.452991	-0.0208392	0.408623	0.218298	-0.41516	-0.479555	-0.446065	0.319606	-0.446926	0.766532	0.403744	0.0322063
Mtr.32032.1.S1_at	Mtr.32032.1.S1_at	MTR_1g103090	1.17456	1.12171	1.30872	-0.0516381	-0.272614	-0.265716	-0.421875	-0.42204	-0.419731	-0.336719	-0.23248	-0.56205	-0.278427	-0.558054	-0.215496	-0.75152	-0.853499	-0.749385	-0.0287898	-0.784801	0.756012	0.651192	0.0595033
Mtr.16214.1.S1_at	Mtr.16214.1.S1_at	MTR_4g129010	1.42136	1.21657	1.12682	1.7136	0.810694	1.71724	0.947984	0.813899	0.932764	1.46992	1.7567	1.58168	1.78061	1.6627	1.50763	0.520604	0.730937	0.626377	1.36401	0.625972	0.73804	0.357801	0.105167
Mtr.4904.1.S1_at	Mtr.4904.1.S1_at	MTR_2g068950	1.46435	1.33304	1.36031	0.854715	0.505903	0.910319	1.00577	0.918109	0.914725	1.27641	1.13176	0.894912	1.21657	0.93644	1.28901	0.304801	0.39142	0.370287	1.06749	0.355503	0.711987	0.255596	0.0451623
Mtr.42519.1.S1_at	Mtr.42519.1.S1_at	MTR_7g105560	1.94958	1.72189	1.48521	1.75348	1.42255	1.8821	1.60839	1.55429	1.56487	1.70986	1.93778	1.74682	1.94516	1.74718	1.67194	1.01722	0.977543	1.0712	1.71341	1.02199	0.691419	0.166697	0.0470078
Mtr.32011.1.S1_at	Mtr.32011.1.S1_at	MTR_2g068950	0.853209	0.649297	0.694794	0.348612	0.0885329	0.352728	0.36979	0.362276	0.35706	0.704091	0.490072	0.308173	0.682894	0.347064	0.648232	-0.101162	-0.273722	-0.244994	0.483788	-0.206626	0.690415	0.208511	0.0924572
Mtr.39853.1.S1_at	Mtr.39853.1.S1_at	MTR_2g010580	1.43537	1.33512	1.39224	1.69218	1.23891	1.97696	1.66836	1.86369	1.9582	1.44928	1.30962	1.58129	1.29811	1.44741	1.22767	0.86372	0.837105	0.827961	1.52496	0.842929	0.682032	0.253532	0.018577
Mtr.44918.1.S1_at	Mtr.44918.1.S1_at	MTR_7g082660	0.259358	0.237604	0.284363	-0.0748868	-0.191279	-0.0739181	0.00994433	0.016774	-0.00136191	0.197594	0.271478	0.0158294	0.431256	0.0458878	0.561342	-0.443918	-0.743069	-0.385906	0.132666	-0.524298	0.656963	0.207848	0.191669
Mtr.45646.1.S1_at	Mtr.45646.1.S1_at	MTR_8g068050	0.802894	0.630565	0.503857	0.90361	0.532986	1.00496	0.559468	0.551831	0.672627	0.754966	1.12358	0.90342	1.15475	0.961894	0.602866	0.139343	0.030359	0.208212	0.777618	0.125971	0.651647	0.219895	0.0896773
Mtr.8557.1.S1_s_at	Mtr.8557.1.S1_s_at	MTR_5g094210	2.37765	2.3862	2.31585	2.62673	2.33277	2.74808	2.52519	2.49726	2.57153	2.21393	2.37551	2.26754	2.18173	2.21341	2.17593	1.86146	1.51492	1.84304	2.38729	1.73981	0.647481	0.173704	0.194976
Mtr.24465.1.S1_at	Mtr.24465.1.S1_at	MTR_3g064090	0.534739	0.480972	0.641819	1.0989	0.440216	0.784838	0.335157	0.327215	0.468304	0.37245	0.391082	0.340032	0.390655	0.486095	0.417783	-0.225035	-0.161903	-0.0252909	0.500684	-0.13741	0.638094	0.20628	0.1021
Mtr.7279.1.S1_s_at	Mtr.7279.1.S1_s_at	MTR_8g068050	1.05542	0.925051	0.737094	1.05682	0.581073	1.23409	0.789647	0.634503	0.814062	1.04453	1.37169	1.11574	1.37994	1.1848	0.974273	0.334982	0.339865	0.403853	0.993249	0.359567	0.633682	0.247235	0.0384308
Mtr.11507.1.S1_at	Mtr.11507.1.S1_at	MTR_5g092150	1.78303	1.66421	1.53221	1.5505	1.32929	1.72477	1.56953	1.55811	1.57465	1.8412	1.85329	1.67592	1.92347	1.7327	2.33363	1.09369	1.02309	1.16468	1.70977	1.09382	0.615946	0.230631	0.0707966
Mtr.47492.1.S1_at	Mtr.47492.1.S1_at	MTR_3g057970	1.27078	0.966958	1.02084	1.61819	0.904796	1.45141	0.713388	0.705207	0.703845	0.996073	1.02157	1.03402	1.2249	1.13186	1.12133	0.415413	0.508561	0.435453	1.05901	0.453142	0.605869	0.261683	0.0490289
Mtr.25905.1.S1_s_at	Mtr.25905.1.S1_s_at	MTR_6g015020	1.90358	1.70052	1.65376	1.59629	1.38993	1.76564	1.27775	1.31954	1.25878	1.65366	1.67655	1.38135	1.75203	1.38882	1.67301	0.919502	1.0358	0.939927	1.55941	0.965078	0.594335	0.203636	0.0620968
Mtr.23876.1.S1_at	Mtr.23876.1.S1_at	MTR_7g080180	2.09004	1.78303	1.81684	1.33765	1.30969	1.66516	1.44791	1.48389	1.54475	1.86481	1.91504	1.70027	2.02925	1.69794	2.06323	1.02908	1.22481	1.13394	1.71663	1.12928	0.587358	0.253754	0.0979467
Mtr.42265.1.S1_at	Mtr.42265.1.S1_at	MTR_8g044230	0.541455	0.743697	0.495821	1.03108	0.944602	1.22164	0.956297	1.04233	1.05209	0.346306	0.413108	0.173982	0.19969	0.222343	0.504903	0.041219	0.0478592	0.146971	0.65929	0.078683	0.580607	0.357861	0.0592321
Mtr.43585.1.S1_at	Mtr.43585.1.S1_at	MTR_8g068265	1.91005	1.5095	1.77378	1.88593	1.37383	1.92835	1.80969	1.81178	1.80846	1.71792	1.80491	1.77152	1.90287	1.87706	2.011	1.10988	1.28754	1.26263	1.79311	1.22002	0.57309	0.16276	0.0961892
Mtr.10412.1.S1_at	Mtr.10412.1.S1_at	MTR_8g005175	-0.336604	0.0406471	-0.156973	-0.103809	0.164676	0.364857	0.00439307	0.776891	0.223163	-0.227906	0.00704157	0.287827	-0.0443773	-0.289408	-0.217133	-0.48945	-0.542939	-0.548768	0.0328856	-0.527052	0.559938	0.294652	0.0326946
Mtr.11343.1.S1_at	Mtr.11343.1.S1_at	MTR_1g471050	2.16896	1.90171	1.82158	2.19245	1.99459	2.23744	2.16023	2.1598	2.19512	2.11418	2.20937	2.1147	2.24291	2.20096	2.57047	1.60298	1.47908	1.69626	2.1523	1.59277	0.559528	0.168968	0.108948
Mtr.32748.1.S1_at	Mtr.32748.1.S1_at	MTR_3g078730	0.841421	0.552708	0.513448	-0.586723	-0.584322	-0.414908	-0.335962	-0.421843	-0.458635	-0.437956	-0.29573	-0.389538	-0.417122	-0.438916	-0.23248	-0.726069	-0.808539	-0.75957	-0.207104	-0.764726	0.557622	0.450746	0.0414763
Mtr.31873.1.S1_at	Mtr.31873.1.S1_at	MTR_2g088700	1.3493	1.16817	1.03492	1.29748	0.969813	1.26422	0.977026	0.970494	1.00037	1.32791	1.35461	1.11536	1.43872	1.16659	1.76272	0.683114	0.589986	0.69912	1.21318	0.657407	0.555773	0.220226	0.058934
Mtr.40699.1.S1_at	Mtr.40699.1.S1_at	MTR_8g072010	1.50802	1.36867	1.53508	1.33422	1.43659	1.74579	1.46891	1.46809	1.46261	1.82611	1.59054	1.76673	1.42849	1.49349	1.81701	1.1955	1.03511	0.766002	1.55002	0.998872	0.551152	0.162051	0.217031
Mtr.6197.1.S1_s_at	Mtr.6197.1.S1_s_at	MTR_1g094130	1.97856	1.83139	1.50103	2.0382	1.59041	1.87244	1.918	2.18903	2.14409	1.47831	1.77108	1.63223	1.55215	1.61478	2.24234	1.10018	1.42416	1.38184	1.8236	1.30206	0.521545	0.25737	0.176107
Mtr.31291.1.S1_at	Mtr.31291.1.S1_at	MTR_5g019460	1.79788	1.35453	1.39406	1.82753	1.52991	1.78777	1.75504	1.62298	1.67331	1.65852	1.82126	1.7014	1.88406	1.7312	1.73555	1.13908	1.17336	1.20452	1.685	1.17232	0.512679	0.154521	0.0327333
Mtr.24165.1.S1_at	Mtr.24165.1.S1_at	MTR_8g074920	0.989065	0.972578	0.987094	1.64298	1.0588	1.44426	0.912882	0.903692	0.900631	1.22134	1.42404	1.28759	1.37815	1.29076	1.55898	0.609928	0.661804	0.814307	1.19819	0.695346	0.502843	0.254157	0.106238
Mtr.2881.1.S1_at	Mtr.2881.1.S1_at	MTR_1g115230	1.60231	1.10553	1.02122	0.729388	0.492553	0.725162	0.536966	0.48842	0.486343	0.722819	0.724867	0.618059	0.829454	0.596943	0.970419	0.243075	0.274551	0.307725	0.776697	0.275117	0.501579	0.30041	0.0323289
Mtr.44853.1.S1_at	Mtr.44853.1.S1_at	MTR_5g085250	0.860151	0.257259	0.588901	-0.120306	0.0746239	-0.0275576	0.378	0.366206	0.36002	0.75082	0.704219	0.780623	0.694794	0.654486	0.702139	0.932647	0.998306	0.994213	0.468292	0.975055	-0.506763	0.312125	0.0367837
Mtr.7591.1.S1_at	Mtr.7591.1.S1_at	MTR_4g127120	1.06396	0.566084	1.00044	0.855095	0.836126	1.13748	1.37639	1.31508	1.45001	1.0687	1.26027	1.34696	1.26161	1.47281	1.37241	1.5544	1.68794	1.75515	1.1589	1.66583	-0.506935	0.260135	0.102187
Mtr.52109.1.S1_at	Mtr.52109.1.S1_at	MTR_5g022850	0.662722	0.604229	0.739748	0.570337	0.468033	0.501807	0.238056	0.223163	0.219399	0.427268	0.414966	0.432422	0.345921	0.45109	-0.0449541	1.00583	0.897349	0.870252	0.416947	0.924478	-0.507531	0.20027	0.0717472
Mtr.19333.1.S1_at	Mtr.19333.1.S1_at	MTR_8g103940	-0.98101	-0.980053	-0.98206	-1.00228	-0.99521	-1.00424	-0.896342	-0.896732	-0.895523	-0.969954	-0.866979	-0.704106	-0.977938	-0.70634	-0.729447	-0.233338	-0.5961	-0.359773	-0.905881	-0.396404	-0.509477	0.109103	0.184134
Mtr.24456.1.S1_at	Mtr.24456.1.S1_at	MTR_3g063950	-0.113443	-0.134208	0.414879	0.314799	0.249799	0.231441	-0.217494	-0.219934	-0.213549	0.13578	-0.0238377	0.130551	0.0351482	0.145286	0.20305	0.620529	0.537813	0.558647	0.0625511	0.57233	-0.509779	0.207068	0.0430221
Mtr.22444.1.S1_at	Mtr.22444.1.S1_at	MTR_4g127560	1.04604	1.02338	1.25677	1.71423	1.2704	1.38873	1.77108	1.70746	1.85452	1.28953	1.24897	1.59054	1.47326	1.56267	1.15391	1.98917	1.93306	1.90187	1.42343	1.94137	-0.517936	0.26694	0.0442377
Mtr.50434.1.S1_at	Mtr.50434.1.S1_at	MTR_4g081880	1.22695	1.71074	0.988417	1.78467	2.30741	2.07823	2.38739	2.3662	2.39239	2.03386	2.21196	2.31961	2.14075	2.35345	1.87082	2.61781	2.46871	2.51323	2.01152	2.53325	-0.521729	0.430728	0.07654
Mtr.42805.1.S1_at	Mtr.42805.1.S1_at	MTR_7g053310	0.470812	-0.139043	0.259758	0.390405	0.100637	0.441423	0.491041	0.493301	0.576318	-0.174986	-0.263015	0.382473	-0.149919	0.490432	0.202061	0.725573	0.790428	0.770141	0.238113	0.762047	-0.523934	0.290556	0.0331765
Mtr.10070.1.S1_at	Mtr.10070.1.S1_at	MTR_7g117385	0.671912	0.55068	0.670154	1.37029	1.00956	1.37369	1.06306	1.07555	1.13165	0.841619	0.841001	1.2857	1.05552	1.36059	1.01703	1.45756	1.59009	1.59586	1.0212	1.54784	-0.526638	0.264689	0.0782397
Mtr.16199.1.S1_at	Mtr.16199.1.S1_at	MTR_4g086450	-0.267989	-0.143546	-0.531704	0.345839	0.266472	0.597675	0.579219	0.539516	0.568229	-0.0250806	0.00117496	0.521199	0.0136056	0.664791	0.577961	0.738917	0.77271	0.818348	0.247158	0.776658	-0.529501	0.378395	0.0398622
Mtr.1584.1.S1_at	Mtr.1584.1.S1_at	MTR_7g106450	1.84898	1.59041	1.97263	2.22231	2.13778	1.94175	1.99327	1.90888	1.93899	1.78118	1.57379	1.98097	1.75127	2.14767	2.05947	2.51773	2.4868	2.38652	1.92329	2.46368	-0.540392	0.189743	0.0685903
Mtr.25011.1.S1_at	Mtr.25011.1.S1_at	MTR_7g074850	-0.978932	-0.978235	-0.941141	-0.861314	-0.85572	-0.866171	-0.852543	-0.849558	-0.848439	-1.00465	-0.821211	-0.716813	-1.03197	-0.687275	-0.706204	-0.469271	-0.315939	-0.188691	-0.866678	-0.324634	-0.542045	0.107034	0.140492
Mtr.43609.1.S1_at	Mtr.43609.1.S1_at	MTR_1g100597	0.360826	0.340032	0.618818	0.458164	0.196247	0.387533	0.152812	0.101198	0.125228	0.552051	0.313343	0.396242	0.509494	0.441503	0.466217	0.931411	0.891468	0.888324	0.361314	0.903734	-0.542421	0.158168	0.0240204
Mtr.42756.1.S1_at	Mtr.42756.1.S1_at	MTR_8g033090	-0.761241	-0.70421	-0.717897	-0.845112	-0.843287	-0.84694	-0.915222	-0.844085	-0.843832	-0.55584	-0.585263	-0.654127	-0.629636	-0.526969	-0.70681	-0.355284	0.0117756	-0.222546	-0.732031	-0.188685	-0.543347	0.12266	0.185858
Mtr.16209.1.S1_at	Mtr.16209.1.S1_at	MTR_4g129020	1.53888	0.934003	1.69398	1.6727	1.91282	1.63584	2.01762	1.95986	1.91282	2.30791	2.17761	2.18261	2.27718	2.17907	1.99702	2.49333	2.41231	2.40588	1.89333	2.43717	-0.543844	0.358311	0.0487404
Mtr.17382.1.S1_x_at	Mtr.17382.1.S1_x_at	MTR_6g008800	-0.271207	-0.274601	-0.258633	0.745947	0.669464	0.60674	0.964407	1.00768	0.927303	0.914219	0.916382	1.05923	0.918929	1.0872	1.03475	1.18718	1.29156	1.18557	0.669854	1.22144	-0.551582	0.504132	0.0607342
Mtr.16969.1.S1_at	Mtr.16969.1.S1_at	MTR_2g059540	-0.0182524	0.105392	0.238288	-0.340141	-0.347948	-0.355178	-0.563163	-0.556762	-0.555361	0.107129	0.0936164	0.110819	0.180171	0.152327	0.000459071	0.489165	0.473913	0.34822	-0.116574	0.437099	-0.553673	0.298932	0.0773487
Mtr.32557.1.S1_at	Mtr.32557.1.S1_at	MTR_7g106450	0.944953	0.681388	1.08461	1.26881	0.948279	0.671751	0.802417	0.732658	0.742367	0.685	0.570606	0.977101	0.739075	1.12229	1.04395	1.4647	1.40336	1.40304	0.867683	1.4237	-0.556015	0.203145	0.0355075
Mtr.32312.1.S1_at	Mtr.32312.1.S1_at	MTR_3g104750	0.783084	0.482049	0.961128	0.362159	0.168667	-0.0538387	0.897853	0.731045	0.961894	0.815257	0.722533	0.950706	0.697301	0.867351	1.12692	1.3015	1.29708	1.16628	0.698274	1.25495	-0.556677	0.325455	0.0768234
Mtr.12401.1.S1_s_at	Mtr.12401.1.S1_s_at	MTR_4g063100	1.23995	0.624416	1.19424	1.64884	1.57591	1.32633	1.9589	1.98476	1.87858	1.88188	1.9098	1.92399	1.99834	1.97348	1.83809	2.27374	2.03247	2.36051	1.66383	2.22224	-0.558406	0.401113	0.169975
Mtr.13830.1.S1_s_at	Mtr.13830.1.S1_s_at	MTR_2g099490	0.955256	0.903771	1.07606	1.56018	1.67331	1.33743	1.18512	1.17977	1.17417	1.59999	1.39363	1.3601	1.50702	1.4457	1.76185	1.99123	1.85344	1.85642	1.34089	1.90036	-0.559469	0.2581	0.0787057
Mtr.37918.1.S1_at	Mtr.37918.1.S1_at	MTR_6g464320	1.01931	1.08183	1.27334	1.46185	1.09489	1.01782	0.769089	0.91708	0.914219	1.21241	1.14965	1.15333	1.32957	1.24854	0.873923	1.67665	1.57447	1.73474	1.10112	1.66195	-0.560829	0.188204	0.0811361
Mtr.5656.1.S1_at	Mtr.5656.1.S1_at	MTR_1g112870	0.0417033	-0.141894	0.00200586	-0.0693288	-0.0720765	-0.325816	-0.419148	-0.416717	-0.374941	-0.0416164	-0.0224462	-0.175207	-0.0886075	-0.0133229	-0.357135	0.351388	0.386446	0.452704	-0.16497	0.396846	-0.561816	0.166527	0.0514526
Mtr.45060.1.S1_at	Mtr.45060.1.S1_at	MTR_4g067320	1.01859	0.00952892	0.788025	-0.0534717	0.30964	0.173786	0.893103	0.968211	0.914544	0.978368	0.7543	0.765358	0.829723	0.604808	0.525443	1.20016	1.20983	1.17382	0.631997	1.1946	-0.562607	0.359559	0.0186347
Mtr.6553.1.S1_s_at	Mtr.6553.1.S1_s_at	MTR_7g053090	-0.0332484	-0.0943942	-0.0227455	0.179244	0.15325	0.0172807	-0.0733678	-0.0811566	-0.0676453	0.0176608	-0.187725	-0.0464246	-0.181103	0.024919	-0.111042	0.454196	0.519725	0.61274	-0.0337665	0.528887	-0.562653	0.103284	0.0796681
Mtr.152.1.S1_at	Mtr.152.1.S1_at	MTR_7g074850	0.40553	-0.0193496	0.360259	0.728469	0.817884	0.314717	0.852886	0.955353	0.937772	0.419452	0.235764	0.634284	0.404171	0.801853	0.921837	1.09269	1.10703	1.2739	0.584725	1.15787	-0.573148	0.301684	0.10074
Mtr.32948.1.S1_at	Mtr.32948.1.S1_at	MTR_4g012330	0.626031	0.236039	0.602292	0.883558	0.884423	0.686242	0.702562	0.619707	0.571452	0.367718	-0.204992	0.389429	0.23773	0.592904	0.399377	1.07505	1.08852	1.08582	0.506298	1.08313	-0.576831	0.280275	0.00713089
Mtr.33745.1.S1_s_at	Mtr.33745.1.S1_s_at	MTR_7g118260	-0.279428	-0.601439	-0.264815	-0.793401	-0.778667	-0.758602	-0.547202	-0.592314	-0.59056	-0.0936885	-0.183282	-0.306437	-0.238313	-0.441062	-0.251813	0.0862899	0.125989	0.178718	-0.448068	0.130332	-0.578401	0.23296	0.0463668
Mtr.39390.1.S1_at	Mtr.39390.1.S1_at	MTR_1g094000	1.13268	0.674274	0.606981	1.28536	0.999953	1.52338	1.33855	1.40947	1.43935	1.05204	1.03466	1.40958	1.23693	1.45395	1.53356	1.7885	1.77937	1.80563	1.20872	1.79117	-0.582453	0.289577	0.0133314
Mtr.3798.1.S1_at	Mtr.3798.1.S1_at	MTR_3g078160	0.566916	-0.0526263	0.882114	1.2033	1.2667	0.562291	1.07247	1.08932	1.0573	1.25458	1.28005	1.00969	1.37537	1.18314	0.880453	1.61879	1.47358	1.60578	0.975405	1.56605	-0.590644	0.373501	0.080346
Mtr.36140.1.S1_at	Mtr.36140.1.S1_at	MTR_1g094010	-0.037879	-0.271537	-0.649203	-0.400971	-0.406473	-0.339903	-0.0148167	-0.0238049	-0.024164	-0.0720765	-0.0793466	0.0548334	0.0943558	0.0310077	0.31453	0.380312	0.403035	0.624957	-0.121697	0.469435	-0.591132	0.245047	0.135165
Mtr.30734.1.S1_at	Mtr.30734.1.S1_at	MTR_1g055175	-0.936717	-0.934097	-0.901229	-0.491815	-0.297448	-0.346965	-0.756239	-0.498259	-0.454704	-0.581176	-0.324187	-0.271262	-0.10723	-0.139648	-0.75625	0.0128413	0.0605047	0.157228	-0.519815	0.076858	-0.596673	0.281081	0.0735693
Mtr.10789.1.S1_at	Mtr.10789.1.S1_at	MTR_1g030480	0.077517	-0.464441	-0.0874279	-0.387536	-0.313525	-0.39296	0.325015	0.42541	0.337127	0.441582	0.383399	0.125002	0.432602	0.113394	0.206085	0.710331	0.727363	0.624038	0.0814163	0.687244	-0.605828	0.330927	0.0553969
Mtr.37563.1.S1_at	Mtr.37563.1.S1_at	MTR_7g094710	1.44028	1.09995	1.08141	1.55169	1.39032	1.78841	1.94958	1.93553	1.93535	1.60753	1.62179	1.95166	1.79188	2.02082	1.56877	2.24034	2.22832	2.31165	1.649	2.2601	-0.611106	0.301972	0.0450476
Mtr.18354.1.S1_at	Mtr.18354.1.S1_at	MTR_3g095560	1.69897	1.43483	1.92247	1.17336	0.849977	0.97776	1.47927	1.40683	1.34732	1.92206	1.79082	1.78366	1.96057	1.85941	1.7014	2.08085	2.20622	2.21341	1.55391	2.16683	-0.612911	0.352353	0.0745467
Mtr.43911.1.S1_at	Mtr.43911.1.S1_at	MTR_3g463080	-0.0249419	-0.276388	-0.140509	-0.441957	-0.116506	-0.50517	-0.286968	-0.189941	-0.182483	0.0544314	0.15663	-0.111575	0.0392684	-0.178027	-0.214476	0.378445	0.484109	0.503407	-0.161241	0.455321	-0.616561	0.177639	0.0672714
Mtr.2101.1.S1_at	Mtr.2101.1.S1_at	MTR_2g040500	-0.901319	-0.898779	-0.907093	-0.382928	-0.387087	-0.38883	-0.804584	-0.684372	-0.804731	-0.497567	-0.447146	-0.355178	-0.304599	-0.308343	-0.671237	0.208625	-0.0508632	-0.0441077	-0.58292	0.0378848	-0.620804	0.234387	0.147904
Mtr.13967.1.S1_at	Mtr.13967.1.S1_at	MTR_1g094000	0.575135	0.413854	0.441662	0.816251	0.588426	0.986816	0.903087	0.877918	0.942639	0.705281	0.792634	1.11617	1.03243	1.09515	1.18295	1.38843	1.44658	1.52294	0.83136	1.45265	-0.621289	0.243057	0.0674609
Mtr.41403.1.S1_at	Mtr.41403.1.S1_at	MTR_1g041085	0.360403	-0.343736	0.321499	-0.442963	0.404171	-0.234806	-0.154559	-0.185521	-0.050379	0.200938	0.340304	0.31453	0.304457	0.304801	-0.33816	0.740324	0.549713	0.751185	0.0533986	0.680407	-0.627009	0.30929	0.113315
Mtr.21243.1.S1_at	Mtr.21243.1.S1_at	MTR_6g090140	-0.826101	-0.821199	-0.8501	-0.768294	-0.755528	-0.774637	-0.723408	-0.650717	-0.605255	-0.868216	-0.819674	-0.441313	-0.849054	-0.369173	-0.468499	-0.0994887	-0.154776	0.0189427	-0.706078	-0.0784406	-0.627637	0.163146	0.0887513
Mtr.2491.1.S1_at	Mtr.2491.1.S1_at	MTR_3g111150	-0.924279	-0.922615	-0.9163	-0.623248	-0.698647	-0.624589	-0.894969	-0.895184	-0.893601	-0.632368	-0.856209	-0.715351	-0.724138	-0.779115	-0.787762	0.00816956	-0.295458	-0.201339	-0.792558	-0.162876	-0.629683	0.115593	0.155425
Mtr.4424.1.S1_at	Mtr.4424.1.S1_at	MTR_4g068780	0.470946	-0.074487	0.169558	0.358092	0.369447	0.397978	0.503938	0.587456	0.585029	0.161301	0.302632	0.287442	0.331918	0.329509	-0.278427	0.942347	0.795825	1.055	0.300156	0.931057	-0.630902	0.233851	0.129956
Mtr.24511.1.S1_at	Mtr.24511.1.S1_at	MTR_8g088750	-0.734558	-0.726346	-0.741099	0.280741	0.249901	-0.0216578	0.0666395	0.104921	0.191214	0.349237	0.416542	0.451831	0.271211	0.459501	0.24263	0.87834	0.622391	0.585556	0.0573806	0.695429	-0.638048	0.431271	0.159473
Mtr.38430.1.S1_at	Mtr.38430.1.S1_at	MTR_1g076370	1.02908	0.820152	1.14625	1.60513	1.23784	1.27678	0.90703	0.882262	1.18088	1.15561	0.978671	1.18397	1.13119	1.37417	1.31199	1.79972	1.87244	1.68957	1.14807	1.78724	-0.639177	0.205873	0.0920705
Mtr.13237.1.S1_at	Mtr.13237.1.S1_at	MTR_6g081810	-0.31309	0.219718	0.517519	1.27811	1.1284	0.933224	0.232893	0.197594	0.338367	1.29408	1.1977	1.11932	1.2814	1.22319	1.05242	1.49498	1.39458	1.41101	0.780057	1.43352	-0.653465	0.526452	0.0538519
Mtr.28510.1.S1_at	Mtr.28510.1.S1_at	MTR_4g052620	-0.443262	-0.597447	-0.275614	0.113703	-0.136877	-0.499045	-0.737819	-0.6474	-0.645728	-0.178718	-0.164076	-0.0622143	-0.129145	0.0147252	0.0160358	0.510004	0.213673	0.390048	-0.291525	0.371242	-0.662767	0.27975	0.149058
Mtr.23446.1.S1_at	Mtr.23446.1.S1_at	MTR_7g053090	-0.594888	-0.669036	-0.680835	0.142218	-0.023694	-0.168851	-0.513776	-0.37897	-0.273596	-0.279895	-0.369385	-0.315846	-0.179798	-0.193655	-0.499599	0.245928	0.427324	0.329771	-0.333307	0.334341	-0.667648	0.233658	0.0907847
Mtr.1587.1.S1_at	Mtr.1587.1.S1_at	MTR_8g036075	-0.95502	-0.905346	-0.992034	-0.778517	-0.759274	-0.780887	-0.897416	-0.898086	-0.896337	-0.75978	-0.799151	-0.669973	-0.788653	-0.645286	-0.945276	-0.283446	-0.0814596	-0.115253	-0.831403	-0.160053	-0.67135	0.104125	0.108189
Mtr.32953.1.S1_at	Mtr.32953.1.S1_at	MTR_3g092095	-0.556599	-0.551444	-0.56006	-0.481633	-0.529307	-0.759037	-0.624024	-0.593013	-0.591046	-0.226671	0.0612488	0.0729467	0.094862	0.0820437	-0.34044	0.257259	0.393836	0.307175	-0.366811	0.319423	-0.686235	0.302379	0.0691072
Mtr.45391.1.S1_at	Mtr.45391.1.S1_at	MTR_1g105075	-0.816007	-0.847152	-0.821056	-0.36327	-0.37026	-0.380344	-0.869013	-0.843902	-0.733413	-0.604636	-0.553633	-0.555964	-0.738948	-0.451707	-0.339505	0.0639385	0.101421	0.0402432	-0.619254	0.0685341	-0.687788	0.201962	0.0308465
Mtr.20659.1.S1_s_at	Mtr.20659.1.S1_s_at	MTR_7g076520	0.995088	0.326527	1.13661	1.03724	1.05317	1.03884	1.63491	1.54066	1.41459	1.47121	1.5474	1.53933	1.6953	1.6063	1.43005	2.13591	1.88657	1.93761	1.29782	1.9867	-0.688881	0.364831	0.131717
Mtr.40458.1.S1_at	Mtr.40458.1.S1_at	MTR_1g026125	0.823791	0.107906	0.622733	-0.235275	-0.247508	-0.336436	0.165398	0.472301	0.304648	0.641598	0.521942	0.32635	0.548799	0.302767	0.0975339	0.901369	0.993712	0.998236	0.274436	0.964439	-0.690002	0.34993	0.0546673
Mtr.1455.1.S1_at	Mtr.1455.1.S1_at	MTR_7g053310	0.393131	-0.185728	0.187724	0.581148	0.24811	0.726633	0.885903	0.905014	1.00175	0.323254	0.201805	0.867351	0.199566	0.994966	0.649486	1.18408	1.26216	1.22469	0.532008	1.22364	-0.691636	0.364751	0.0390497
Mtr.10946.1.S1_at	Mtr.10946.1.S1_at	MTR_3g093400	2.27631	1.59945	1.88447	2.15733	1.9656	1.94714	1.87908	1.87976	1.96837	1.82673	1.58731	1.96655	1.72158	2.03571	1.518	2.67351	2.47757	2.57411	1.88089	2.57506	-0.694173	0.208519	0.097972
Mtr.11509.1.S1_at	Mtr.11509.1.S1_at	MTR_4g115690	1.37435	0.935731	1.00115	1.74215	1.46427	1.77535	1.81394	1.7463	1.84335	1.55297	1.64239	1.84759	1.84387	1.95571	1.45608	2.27538	2.26031	2.36681	1.59968	2.30083	-0.701154	0.306895	0.0576288
Mtr.3423.1.S1_at	Mtr.3423.1.S1_at	MTR_3g463080	0.163344	-0.130891	-0.0119021	0.152872	0.276255	0.109069	-0.0310221	0.272928	0.179157	0.599774	0.608429	0.336109	0.517473	0.295475	0.165105	1.01372	0.850398	0.941856	0.233478	0.935326	-0.701847	0.218866	0.0818576
Mtr.13186.1.S1_at	Mtr.13186.1.S1_at	MTR_3g103410	-0.376846	-0.25798	-0.184985	0.128601	0.161832	0.139741	-0.424376	-0.427786	-0.335259	0.195801	-0.04787	0.268971	0.0808558	0.363058	0.331918	0.666008	0.786597	0.583344	-0.0256216	0.67865	-0.704271	0.284377	0.102214
Mtr.43148.1.S1_at	Mtr.43148.1.S1_at	MTR_4g063100	0.807725	0.263694	0.833504	1.16842	1.0715	0.815083	1.43388	1.43012	1.36811	1.55541	1.64264	1.68332	1.73429	1.71156	1.56018	1.94989	1.84426	2.13829	1.27196	1.97748	-0.70552	0.432725	0.148944
Mtr.7120.1.S1_s_at	Mtr.7120.1.S1_s_at	MTR_4g094302	-0.0851503	-0.219293	0.00263273	-0.247755	-0.255619	-0.203903	-0.149496	-0.155208	-0.146176	0.00892905	-0.214308	0.122032	-0.0472842	0.11514	0.206716	0.739935	0.509755	0.620803	-0.0845829	0.623498	-0.70808	0.147179	0.115114
Mtr.3146.1.S1_at	Mtr.3146.1.S1_at	MTR_5g066610	-0.79555	-0.846076	-0.80122	-0.45393	-0.304246	-0.628376	0.10703	0.172773	0.367217	-0.0347377	-0.218423	0.11865	0.177424	0.283315	0.245246	0.506505	0.537869	0.558996	-0.17406	0.534457	-0.708517	0.43431	0.0264112
Mtr.18592.1.S1_at	Mtr.18592.1.S1_at	MTR_2g096540	0.536875	0.572926	0.748647	0.635648	0.288189	0.219236	0.0320033	0.038389	0.557266	-0.1055	-0.46092	-0.131334	-0.0715382	-0.155655	-0.646571	0.923276	0.789959	0.827029	0.137177	0.846755	-0.709577	0.416715	0.0688125
Mtr.9586.1.S1_at	Mtr.9586.1.S1_at	MTR_3g071440	0.227038	-0.016397	0.0493411	0.312055	0.133323	0.424155	0.698003	0.684832	0.679221	0.562522	0.595677	0.857989	0.777245	0.916534	0.780164	1.18171	1.27121	1.22695	0.512113	1.22662	-0.714509	0.303922	0.0447532
Mtr.46451.1.S1_at	Mtr.46451.1.S1_at	MTR_4g114570	-0.609097	-0.547417	-0.555728	-0.803754	-0.796001	-0.806996	-0.592041	-0.587928	-0.586303	-0.638352	-0.720773	-0.555905	-0.521554	-0.356474	-0.353787	0.0329529	0.069999	0.240216	-0.602141	0.114389	-0.71653	0.139385	0.110532
Mtr.32930.1.S1_at	Mtr.32930.1.S1_at	MTR_6g011310	0.0779012	-0.275876	0.0685043	0.643143	0.414389	0.31295	0.615274	0.415683	0.566084	1.10117	1.18178	0.656991	0.998797	0.779105	0.642532	1.25188	1.22164	1.34565	0.546562	1.27306	-0.726497	0.398145	0.0646604
Mtr.18160.1.S1_at	Mtr.18160.1.S1_at	MTR_5g084330	-0.902852	-0.844442	-0.711063	-0.951054	-0.80522	-0.786193	-0.384287	-0.322205	-0.26014	-0.33455	-0.648749	-0.209293	-0.251693	-0.320576	-0.621092	0.229808	0.185874	0.115815	-0.556894	0.177166	-0.73406	0.267328	0.0574933
Mtr.17372.1.S1_at	Mtr.17372.1.S1_at	MTR_6g008690	0.487602	0.395668	0.500621	0.657245	0.788025	0.692564	1.28724	1.35966	1.3236	1.27214	1.21016	1.21407	1.29633	1.32557	1.14492	1.70199	1.71166	1.79893	0.997028	1.73753	-0.740498	0.361484	0.0533969
Mtr.8824.1.S1_at	Mtr.8824.1.S1_at	MTR_1g013450	0.274755	0.0511574	0.285848	-0.0674071	-0.0408298	0.115815	0.521199	0.677721	0.532734	0.638809	0.400652	0.553501	0.554662	0.358092	0.754752	1.15207	1.13137	1.06228	0.374097	1.11524	-0.741143	0.263961	0.0470209
Mtr.27662.1.S1_at	Mtr.27662.1.S1_at	MTR_3g104750	-0.460769	-0.49951	0.00558919	0.0553055	-0.137179	-0.306916	0.762834	0.660476	0.763143	0.571638	0.463692	0.747939	0.354551	0.616288	0.720769	1.16068	0.943587	1.00532	0.287857	1.03653	-0.748672	0.46765	0.111862
Mtr.45985.1.S1_at	Mtr.45985.1.S1_at	MTR_3g105210	-0.78975	-0.761763	-0.751566	-0.526993	-0.763254	-0.100469	-0.263518	-0.254436	-0.252947	-0.237488	-0.136528	0.249276	0.273384	0.345574	0.107238	0.44297	0.500845	0.539145	-0.257549	0.49432	-0.751869	0.39508	0.0484184
Mtr.11833.1.S1_at	Mtr.11833.1.S1_at	MTR_1g041695	-0.273825	-0.630483	-0.387187	0.150682	0.190696	0.221008	0.641986	0.548219	0.45776	0.619316	0.662647	0.972513	0.764007	0.967119	0.96339	1.14781	1.12978	1.17135	0.39119	1.14965	-0.758457	0.505166	0.0208502
Mtr.44141.1.S1_at	Mtr.44141.1.S1_at	MTR_4g094302	-0.920167	-0.919765	-0.921935	-0.205548	-0.293323	-0.483472	-0.664562	-0.563784	-0.587055	-0.448253	-0.709555	-0.328902	-0.475926	-0.309026	-0.324725	0.328292	0.146293	0.171869	-0.543733	0.215485	-0.759218	0.241149	0.0985279
Mtr.23663.1.S1_at	Mtr.23663.1.S1_at	MTR_1g080020	1.43524	0.690344	1.22703	1.50813	1.21969	1.6703	2.2853	2.20241	2.23584	1.94295	2.03509	2.25486	2.23606	2.25174	1.6565	2.59315	2.4901	2.56842	1.7901	2.55055	-0.760454	0.493876	0.0537972
Mtr.35926.1.S1_at	Mtr.35926.1.S1_at	MTR_4g132810	-0.486898	-0.631377	-0.464461	0.370866	0.24015	0.369509	0.440343	0.431805	0.428975	0.312536	0.397107	0.673565	0.523161	0.673756	0.559468	1.03268	1.04677	0.994966	0.2559	1.02481	-0.768906	0.423842	0.0267855
Mtr.44363.1.S1_at	Mtr.44363.1.S1_at	MTR_7g076520	1.02663	0.407692	1.12587	1.2967	1.3018	1.30287	1.92317	1.8592	1.78427	1.89393	1.87432	1.94739	2.04809	2.02139	1.83069	2.529	2.23584	2.32381	1.57627	2.36288	-0.786613	0.474746	0.150433
Mtr.8968.1.S1_at	Mtr.8968.1.S1_at	MTR_2g100350	1.86009	0.832969	1.01807	1.96286	0.989272	2.21994	2.27808	2.25986	2.33107	1.81997	1.69648	2.48144	2.06052	2.55012	2.39934	2.72033	2.62244	2.77554	1.91734	2.7061	-0.788765	0.560044	0.0775337
Mtr.27434.1.S1_at	Mtr.27434.1.S1_at	MTR_5g006970	-0.603082	-0.623091	-0.63512	-0.377873	-0.118517	-0.225035	-0.0514379	-0.0593114	-0.0567451	0.102853	0.256596	-0.000608093	0.296572	0.118752	-0.0964292	0.641483	0.594991	0.718617	-0.138165	0.651697	-0.789862	0.301617	0.0624426
Mtr.19871.1.S1_at	Mtr.19871.1.S1_at	MTR_8g078270	-0.463077	-0.570626	0.222343	0.367718	0.0244864	0.117675	0.0353979	-0.0103586	0.176432	0.311411	0.232617	0.414124	0.41256	0.375	-0.20119	0.92969	0.878241	0.878241	0.0963009	0.895391	-0.79909	0.305477	0.0297041
Mtr.2486.1.S1_at	Mtr.2486.1.S1_at	MTR_3g026820	0.233618	0.0127489	0.452131	0.164575	0.301407	0.168531	-0.415401	-0.515929	-0.188904	0.197105	-0.231804	0.0565582	-0.037879	0.470544	0.275918	0.959651	0.800209	0.911634	0.0628814	0.890498	-0.827617	0.294639	0.0817953
Mtr.49088.1.S1_at	Mtr.49088.1.S1_at	MTR_8g075420	1.18464	1.06863	1.47963	1.52679	1.32771	0.810779	1.78078	1.8292	1.75439	1.69991	1.42649	1.83277	1.7567	1.96655	1.99105	2.44051	2.33771	2.40085	1.5624	2.39302	-0.830619	0.344931	0.0518457
Mtr.21070.1.S1_at	Mtr.21070.1.S1_at	MTR_7g057180	-0.431162	-0.499222	-0.618106	-0.191279	-0.679219	0.601201	-0.174156	-0.0921516	-0.0408955	-0.415401	-0.56026	0.114241	-0.47657	0.277566	0.169851	0.64641	0.648623	0.789196	-0.201038	0.694743	-0.89578	0.372569	0.081806
Mtr.51891.1.S1_at	Mtr.51891.1.S1_at	MTR_2g059460	-0.81195	-0.806201	-0.819556	-0.746427	-0.79256	-0.748055	-0.843592	-0.842232	-0.814449	-0.539792	-0.691862	-0.754064	-0.723236	-0.696895	-0.704975	0.161012	0.0402088	0.23092	-0.755723	0.144047	-0.89977	0.0791646	0.0964809
Mtr.49789.1.S1_at	Mtr.49789.1.S1_at	MTR_4g072560	-0.865596	-0.861781	-0.87	-0.909512	-0.90366	-0.913542	-0.709901	-0.70418	-0.706059	-0.459276	-0.386348	-0.348514	-0.385249	-0.254277	-0.598938	0.425062	0.101825	0.250059	-0.658455	0.258982	-0.917438	0.235364	0.161803
Mtr.41073.1.S1_at	Mtr.41073.1.S1_at	MTR_1g009900	-0.147624	-0.598938	1.30358	1.7189	1.77009	1.06847	1.2081	1.25985	1.31617	1.39873	1.48811	1.44976	1.77489	1.57056	0.864851	2.14243	2.01923	2.08097	1.16303	2.08088	-0.917846	0.678034	0.0615989
Mtr.13781.1.S1_at	Mtr.13781.1.S1_at	MTR_8g024260	0.779105	-0.213135	0.349763	-0.700179	-0.683489	-0.700695	0.982942	1.02104	0.976632	0.987616	0.905278	0.5993	0.99693	0.617766	0.697381	1.3014	1.4195	1.37889	0.441084	1.3666	-0.925513	0.669928	0.0599993
Mtr.43508.1.S1_at	Mtr.43508.1.S1_at	MTR_1g030600	0.690564	0.284995	1.58965	0.398141	1.05635	0.371267	1.18695	1.36564	1.21889	1.88419	1.36926	1.50081	1.86894	1.71805	1.81498	2.25574	2.12546	2.0596	1.22125	2.14693	-0.925687	0.554301	0.0998158
Mtr.20751.1.S1_at	Mtr.20751.1.S1_at	MTR_6g016375	0.466963	-0.651777	0.088729	0.18338	0.219048	0.0403197	0.99285	1.00896	0.885326	0.839667	0.692703	0.645319	0.943587	0.816791	0.842114	1.5174	1.36135	1.50548	0.534265	1.46141	-0.927149	0.471162	0.0868599
Mtr.5478.1.S1_at	Mtr.5478.1.S1_at	MTR_2g021150	-0.737856	-0.806026	-0.612927	0.390238	0.296094	0.159394	0.226964	0.168729	0.165523	0.368481	0.268971	0.480609	0.527708	0.613883	0.169101	0.971633	1.07676	1.09914	0.111926	1.04918	-0.937251	0.453373	0.0680805
Mtr.12569.1.S1_at	Mtr.12569.1.S1_at	MTR_1g077890	0.583831	1.13908	1.31708	1.86585	1.62999	1.14884	0.980229	1.03268	0.990576	1.86413	1.32472	1.59945	1.86645	1.66818	1.71044	2.43598	2.30187	2.26133	1.38143	2.33306	-0.951626	0.395907	0.0914025
Mtr.23365.1.S1_at	Mtr.23365.1.S1_at	MTR_8g012090	-0.439082	-0.387393	-0.161286	-0.160402	-0.174255	-0.168906	-0.722848	-0.718753	-0.720471	-0.212636	-0.227163	-0.305181	-0.376175	-0.19872	-0.602378	0.672878	0.485129	0.617063	-0.37171	0.59169	-0.9634	0.219249	0.0964121
Mtr.3275.1.S1_at	Mtr.3275.1.S1_at	MTR_8g063440	-0.818764	-0.812809	-0.74329	-0.680473	-0.670642	-0.681184	-0.680129	-0.56258	-0.730327	-0.495079	-0.636665	-0.635996	-0.500039	-0.595887	-0.727539	0.321887	0.393612	0.243664	-0.66476	0.319721	-0.984481	0.0976714	0.0749978
Mtr.44270.1.S1_at	Mtr.44270.1.S1_at	MTR_1g103290	-0.276921	0.56579	0.627346	0.732361	0.517277	0.238195	0.572256	0.590085	0.567153	1.36073	0.957213	0.834347	1.2349	1.13904	1.40189	1.71609	1.71832	1.74277	0.737444	1.72573	-0.988285	0.442612	0.0148011
Mtr.24823.1.S1_at	Mtr.24823.1.S1_at	MTR_8g088420	-0.972081	-0.968258	-0.92705	-0.990083	-0.983263	-0.889065	-0.74009	-0.649434	-0.647442	-0.587086	-0.817634	-0.21508	-0.579636	-0.318904	-0.158939	0.326278	0.28365	0.374679	-0.69627	0.328202	-1.02447	0.282665	0.0455453
Mtr.46412.1.S1_at	Mtr.46412.1.S1_at	MTR_1g015780	-0.651866	-0.647149	-0.65668	-0.81584	-0.521672	-0.819062	-0.508398	-0.418983	-0.506729	-0.215808	-0.324324	-0.357637	-0.113918	-0.199076	-0.27471	0.782029	0.286627	0.625396	-0.46879	0.564684	-1.03347	0.221299	0.25322
Mtr.14656.1.S1_at	Mtr.14656.1.S1_at	MTR_7g084990	-0.832201	-0.820174	-0.832479	-0.88126	-0.873137	-0.950392	-0.762613	-0.761056	-0.76067	-0.484136	-0.634951	-0.0327232	-0.74945	0.109069	-0.61402	0.389998	0.540654	0.310857	-0.65868	0.413836	-1.07252	0.307203	0.116738
Mtr.40946.1.S1_at	Mtr.40946.1.S1_at	MTR_7g068550	1.52849	0.660852	1.65295	0.559468	1.84523	0.958636	0.547477	0.732761	0.939927	1.48706	1.29894	1.22906	1.53993	1.19452	0.936795	2.31961	2.14847	2.4467	1.14081	2.30493	-1.16412	0.416248	0.149657
Mtr.33162.1.S1_at	Mtr.33162.1.S1_at	MTR_1g045610	-0.388266	-0.421999	0.219048	0.258576	0.106351	-0.187725	-0.203903	-0.102995	-0.0982043	0.79825	0.636688	0.19941	0.855003	0.618191	0.641819	1.64307	1.14995	1.33295	0.19535	1.37532	-1.17997	0.429875	0.249277
Mtr.44470.1.S1_at	Mtr.44470.1.S1_at	MTR_3g030620	-0.523899	-0.519132	-0.483604	0.137579	-0.043278	0.081508	-0.71426	-0.706126	-0.709049	0.0867721	-0.180569	0.0102227	0.0738043	-0.0391906	-0.577152	0.984343	0.893278	0.891806	-0.273758	0.923142	-1.1969	0.335196	0.0530064
Mtr.13959.1.S1_at	Mtr.13959.1.S1_at	MTR_8g088420	-0.747052	-0.771026	-0.837905	-0.792162	-0.760047	0.0729467	-0.0622143	0.10308	0.101589	-0.0603392	-0.324107	0.470998	0.0761759	0.479094	0.517759	1.08193	0.99308	1.12124	-0.168881	1.06542	-1.2343	0.499722	0.0656565
Mtr.13989.1.S1_at	Mtr.13989.1.S1_at	MTR_1g015780	-0.910833	-0.927081	-0.933236	-0.556104	-0.15032	-0.568565	-0.369016	-0.09799	-0.192012	0.0990255	0.118285	0.00270333	0.290165	0.216916	-0.193199	1.22745	0.73181	1.06602	-0.278084	1.00843	-1.28651	0.416636	0.252789
Mtr.34734.1.S1_at	Mtr.34734.1.S1_at	MTR_6g092970	-0.183146	-0.550924	-0.595628	0.212129	0.0535252	0.30599	0.529279	0.675413	0.425948	0.562719	0.609881	0.609859	0.514936	0.932038	0.60557	1.45006	1.59826	1.80511	0.313839	1.61781	-1.30397	0.449981	0.178327
Mtr.39456.1.S1_at	Mtr.39456.1.S1_at	MTR_2g102267	-0.278132	-0.201793	0.486723	0.80904	-0.189815	0.6259	-0.753725	-0.751674	-0.752211	0.127577	-0.460821	0.223163	-0.0316733	0.0689874	-0.337831	1.18472	1.1773	1.443	-0.0944192	1.26834	-1.36276	0.492866	0.151305
