# Supplementary material for: Unified Transcriptomic Signature of Arbuscular Mycorrhiza Colonization in Roots of Medicago truncatula by Integration of Machine Learning, Promoter Analysis, and Direct Merging Meta-Analysis
Source: Front Plant Sci. 2018 Nov 12;9:1550. doi: 10.3389/fpls.2018.01550 (PMC6240842; doi:10.3389/fpls.2018.01550)
Supplement: Supplementary Table 4 — Gene ontology classification of transcriptomic signature of Arbuscular mycorrhiza (AM) inoculation. GO approach in terms of Molecular Function, Biological Process, and Cellular Component was used for functional annotation of 73 unregulated genes in AM inoculation that were announced important by most of feature selection models with Z-value difference of >0.5. [file Table_4.XLS]

## Sheet: GO annotation
Gene stable ID	GO term accession	GO term name	GO term definition	GO domain	Gene description	Strand	Gene start (bp)	Gene end (bp)	Chromosome/scaffold name	Karyotype band
MTR_0088s0100	GO:0046872	metal ion binding	"Interacting selectively and non-covalently with any metal ion." [GOC:ai]	molecular_function	arginase family protein	1	46289	49776	scaffold0088
MTR_1g050550	GO:0016021	integral component of membrane	"The component of a membrane consisting of the gene products and protein complexes having at least some part of their peptide sequence embedded in the hydrophobic region of the membrane." [GOC:dos, GOC:go_curators]	cellular_component	MFS transporter	-1	19712167	19714149	1
MTR_1g050550	GO:0016020	membrane	"A lipid bilayer along with all the proteins and protein complexes embedded in it an attached to it." [GOC:dos, GOC:mah, ISBN:0815316194]	cellular_component	MFS transporter	-1	19712167	19714149	1
MTR_1g069725	GO:0006355	regulation of transcription, DNA-templated	"Any process that modulates the frequency, rate or extent of cellular DNA-templated transcription." [GOC:go_curators, GOC:txnOH]	biological_process	GRAS family transcription factor	-1	30383115	30384606	1
MTR_1g069725	GO:0006351	transcription, DNA-templated	"The cellular synthesis of RNA on a template of DNA." [GOC:jl, GOC:txnOH]	biological_process	GRAS family transcription factor	-1	30383115	30384606	1
MTR_1g094130					hypothetical protein	1	42305705	42307257	1
MTR_1g098300	GO:0004672	protein kinase activity	"Catalysis of the phosphorylation of an amino acid residue in a protein, usually according to the reaction: a protein + ATP = a phosphoprotein + ADP." [MetaCyc:PROTEIN-KINASE-RXN]	molecular_function	cyclin-dependent kinase	1	44246833	44250756	1
MTR_1g098300	GO:0006468	protein phosphorylation	"The process of introducing a phosphate group on to a protein." [GOC:hb]	biological_process	cyclin-dependent kinase	1	44246833	44250756	1
MTR_1g098300	GO:0016310	phosphorylation	"The process of introducing a phosphate group into a molecule, usually with the formation of a phosphoric ester, a phosphoric anhydride or a phosphoric amide." [ISBN:0198506732]	biological_process	cyclin-dependent kinase	1	44246833	44250756	1
MTR_1g098300	GO:0016301	kinase activity	"Catalysis of the transfer of a phosphate group, usually from ATP, to a substrate molecule." [ISBN:0198506732]	molecular_function	cyclin-dependent kinase	1	44246833	44250756	1
MTR_1g098300	GO:0005524	ATP binding	"Interacting selectively and non-covalently with ATP, adenosine 5'-triphosphate, a universally important coenzyme and enzyme regulator." [ISBN:0198506732]	molecular_function	cyclin-dependent kinase	1	44246833	44250756	1
MTR_1g103090					LRR/extensin 2	1	46642281	46643496	1
MTR_1g115195	GO:0016740	transferase activity	"Catalysis of the transfer of a group, e.g. a methyl group, glycosyl group, acyl group, phosphorus-containing, or other groups, from one compound (generally regarded as the donor) to another compound (generally regarded as the acceptor). Transferase is the systematic name for any enzyme of EC class 2." [ISBN:0198506732]	molecular_function	glutathione S-transferase	1	51864615	51865729	1
MTR_1g115230	GO:0006508	proteolysis	"The hydrolysis of proteins into smaller polypeptides and/or amino acids by cleavage of their peptide bonds." [GOC:bf, GOC:mah]	biological_process	prolyl oligopeptidase family protein	-1	51923027	51929794	1
MTR_1g115230	GO:0004252	serine-type endopeptidase activity	"Catalysis of the hydrolysis of internal, alpha-peptide bonds in a polypeptide chain by a catalytic mechanism that involves a catalytic triad consisting of a serine nucleophile that is activated by a proton relay involving an acidic residue (e.g. aspartate or glutamate) and a basic residue (usually histidine)." [GOC:mah, http://merops.sanger.ac.uk/about/glossary.htm#CATTYPE, ISBN:0716720094]	molecular_function	prolyl oligopeptidase family protein	-1	51923027	51929794	1
MTR_1g115230	GO:0070008	serine-type exopeptidase activity	"Catalysis of the hydrolysis of a peptide bond not more than three residues from the N- or C-terminus of a polypeptide chain by a catalytic mechanism that involves a catalytic triad consisting of a serine nucleophile that is activated by a proton relay involving an acidic residue (e.g. aspartate or glutamate) and a basic residue (usually histidine)." [GOC:mah, http://merops.sanger.ac.uk/about/glo…	molecular_function	prolyl oligopeptidase family protein	-1	51923027	51929794	1
MTR_1g115230	GO:0008236	serine-type peptidase activity	"Catalysis of the hydrolysis of peptide bonds in a polypeptide chain by a catalytic mechanism that involves a catalytic triad consisting of a serine nucleophile that is activated by a proton relay involving an acidic residue (e.g. aspartate or glutamate) and a basic residue (usually histidine)." [http://merops.sanger.ac.uk/about/glossary.htm#CATTYPE, ISBN:0716720094]	molecular_function	prolyl oligopeptidase family protein	-1	51923027	51929794	1
MTR_1g471050	GO:0016853	isomerase activity	"Catalysis of the geometric or structural changes within one molecule. Isomerase is the systematic name for any enzyme of EC class 5." [ISBN:0198506732]	molecular_function	beta-carotene isomerase D27	1	31456119	31465321	1
MTR_2g010580	GO:0005576	extracellular region	"The space external to the outermost structure of a cell. For cells without external protective or external encapsulating structures this refers to space outside of the plasma membrane. This term covers the host cell environment outside an intracellular parasite." [GOC:go_curators]	cellular_component	CAP, cysteine-rich secretory protein, antigen 5	1	2451482	2451976	2
MTR_2g068950	GO:0046872	metal ion binding	"Interacting selectively and non-covalently with any metal ion." [GOC:ai]	molecular_function	2OG-Fe(II) oxygenase family oxidoreductase	-1	28638752	28642769	2
MTR_2g068950	GO:0055114	oxidation-reduction process	"A metabolic process that results in the removal or addition of one or more electrons to or from a substance, with or without the concomitant removal or addition of a proton or protons." [GOC:dhl, GOC:ecd, GOC:jh2, GOC:jid, GOC:mlg, GOC:rph]	biological_process	2OG-Fe(II) oxygenase family oxidoreductase	-1	28638752	28642769	2
MTR_2g068950	GO:0016491	oxidoreductase activity	"Catalysis of an oxidation-reduction (redox) reaction, a reversible chemical reaction in which the oxidation state of an atom or atoms within a molecule is altered. One substrate acts as a hydrogen or electron donor and becomes oxidized, while the other acts as hydrogen or electron acceptor and becomes reduced." [GOC:go_curators]	molecular_function	2OG-Fe(II) oxygenase family oxidoreductase	-1	28638752	28642769	2
MTR_2g088700	GO:0016192	vesicle-mediated transport	"A cellular transport process in which transported substances are moved in membrane-bounded vesicles; transported substances are enclosed in the vesicle lumen or located in the vesicle membrane. The process begins with a step that directs a substance to the forming vesicle, and includes vesicle budding and coating. Vesicles are then targeted to, and fuse with, an acceptor membrane." [GOC:ai, GOC:…	biological_process	syntaxin of plants 122 protein	1	37401493	37407040	2
MTR_2g088700	GO:0016020	membrane	"A lipid bilayer along with all the proteins and protein complexes embedded in it an attached to it." [GOC:dos, GOC:mah, ISBN:0815316194]	cellular_component	syntaxin of plants 122 protein	1	37401493	37407040	2
MTR_2g088700	GO:0016021	integral component of membrane	"The component of a membrane consisting of the gene products and protein complexes having at least some part of their peptide sequence embedded in the hydrophobic region of the membrane." [GOC:dos, GOC:go_curators]	cellular_component	syntaxin of plants 122 protein	1	37401493	37407040	2
MTR_2g088700	GO:0016192	vesicle-mediated transport	"A cellular transport process in which transported substances are moved in membrane-bounded vesicles; transported substances are enclosed in the vesicle lumen or located in the vesicle membrane. The process begins with a step that directs a substance to the forming vesicle, and includes vesicle budding and coating. Vesicles are then targeted to, and fuse with, an acceptor membrane." [GOC:ai, GOC:…	biological_process	syntaxin of plants 122 protein	1	37401493	37407040	2
MTR_2g088700	GO:0016020	membrane	"A lipid bilayer along with all the proteins and protein complexes embedded in it an attached to it." [GOC:dos, GOC:mah, ISBN:0815316194]	cellular_component	syntaxin of plants 122 protein	1	37401493	37407040	2
MTR_2g088700	GO:0016021	integral component of membrane	"The component of a membrane consisting of the gene products and protein complexes having at least some part of their peptide sequence embedded in the hydrophobic region of the membrane." [GOC:dos, GOC:go_curators]	cellular_component	syntaxin of plants 122 protein	1	37401493	37407040	2
MTR_2g089100	GO:0006355	regulation of transcription, DNA-templated	"Any process that modulates the frequency, rate or extent of cellular DNA-templated transcription." [GOC:go_curators, GOC:txnOH]	biological_process	GRAS family transcription factor	1	37602592	37604640	2
MTR_2g089100	GO:0006351	transcription, DNA-templated	"The cellular synthesis of RNA on a template of DNA." [GOC:jl, GOC:txnOH]	biological_process	GRAS family transcription factor	1	37602592	37604640	2
MTR_2g461970	GO:0030244	cellulose biosynthetic process	"The chemical reactions and pathways resulting in the formation of cellulose, a linear beta1-4 glucan of molecular mass 50-400 kDa with the pyranose units in the -4C1 conformation." [GOC:mah, ISBN:0198506732]	biological_process	alpha-1,4-glucan-protein synthase [UDP-forming]-like protein	-1	25632722	25636216	2
MTR_2g461970	GO:0016866	intramolecular transferase activity	"Catalysis of the transfer of a functional group from one position to another within a single molecule." [GOC:mah]	molecular_function	alpha-1,4-glucan-protein synthase [UDP-forming]-like protein	-1	25632722	25636216	2
MTR_2g481150					wound-responsive family protein	-1	34029262	34029933	2
MTR_3g034640					specific tissue protein	1	11236702	11241904	3
MTR_3g045440					sigma factor sigb regulation rsbq-like protein	-1	14781798	14783516	3
MTR_3g057970	GO:0020037	heme binding	"Interacting selectively and non-covalently with heme, any compound of iron complexed in a porphyrin (tetrapyrrole) ring." [CHEBI:30413, GOC:ai]	molecular_function	cytochrome P450 family 71 protein	-1	22931720	22934239	3
MTR_3g057970	GO:0016705	oxidoreductase activity, acting on paired donors, with incorporation or reduction of molecular oxygen	"Catalysis of an oxidation-reduction (redox) reaction in which hydrogen or electrons are transferred from each of two donors, and molecular oxygen is reduced or incorporated into a donor." [GOC:mah]	molecular_function	cytochrome P450 family 71 protein	-1	22931720	22934239	3
MTR_3g057970	GO:0005506	iron ion binding	"Interacting selectively and non-covalently with iron (Fe) ions." [GOC:ai]	molecular_function	cytochrome P450 family 71 protein	-1	22931720	22934239	3
MTR_3g057970	GO:0004497	monooxygenase activity	"Catalysis of the incorporation of one atom from molecular oxygen into a compound and the reduction of the other atom of oxygen to water." [http://www.onelook.com/, ISBN:0198506732]	molecular_function	cytochrome P450 family 71 protein	-1	22931720	22934239	3
MTR_3g057970	GO:0046872	metal ion binding	"Interacting selectively and non-covalently with any metal ion." [GOC:ai]	molecular_function	cytochrome P450 family 71 protein	-1	22931720	22934239	3
MTR_3g057970	GO:0055114	oxidation-reduction process	"A metabolic process that results in the removal or addition of one or more electrons to or from a substance, with or without the concomitant removal or addition of a proton or protons." [GOC:dhl, GOC:ecd, GOC:jh2, GOC:jid, GOC:mlg, GOC:rph]	biological_process	cytochrome P450 family 71 protein	-1	22931720	22934239	3
MTR_3g057970	GO:0016491	oxidoreductase activity	"Catalysis of an oxidation-reduction (redox) reaction, a reversible chemical reaction in which the oxidation state of an atom or atoms within a molecule is altered. One substrate acts as a hydrogen or electron donor and becomes oxidized, while the other acts as hydrogen or electron acceptor and becomes reduced." [GOC:go_curators]	molecular_function	cytochrome P450 family 71 protein	-1	22931720	22934239	3
MTR_3g057980	GO:0020037	heme binding	"Interacting selectively and non-covalently with heme, any compound of iron complexed in a porphyrin (tetrapyrrole) ring." [CHEBI:30413, GOC:ai]	molecular_function	cytochrome P450 family 71 protein	1	22939282	22941877	3
MTR_3g057980	GO:0016705	oxidoreductase activity, acting on paired donors, with incorporation or reduction of molecular oxygen	"Catalysis of an oxidation-reduction (redox) reaction in which hydrogen or electrons are transferred from each of two donors, and molecular oxygen is reduced or incorporated into a donor." [GOC:mah]	molecular_function	cytochrome P450 family 71 protein	1	22939282	22941877	3
MTR_3g057980	GO:0005506	iron ion binding	"Interacting selectively and non-covalently with iron (Fe) ions." [GOC:ai]	molecular_function	cytochrome P450 family 71 protein	1	22939282	22941877	3
MTR_3g057980	GO:0004497	monooxygenase activity	"Catalysis of the incorporation of one atom from molecular oxygen into a compound and the reduction of the other atom of oxygen to water." [http://www.onelook.com/, ISBN:0198506732]	molecular_function	cytochrome P450 family 71 protein	1	22939282	22941877	3
MTR_3g057980	GO:0046872	metal ion binding	"Interacting selectively and non-covalently with any metal ion." [GOC:ai]	molecular_function	cytochrome P450 family 71 protein	1	22939282	22941877	3
MTR_3g057980	GO:0055114	oxidation-reduction process	"A metabolic process that results in the removal or addition of one or more electrons to or from a substance, with or without the concomitant removal or addition of a proton or protons." [GOC:dhl, GOC:ecd, GOC:jh2, GOC:jid, GOC:mlg, GOC:rph]	biological_process	cytochrome P450 family 71 protein	1	22939282	22941877	3
MTR_3g057980	GO:0016491	oxidoreductase activity	"Catalysis of an oxidation-reduction (redox) reaction, a reversible chemical reaction in which the oxidation state of an atom or atoms within a molecule is altered. One substrate acts as a hydrogen or electron donor and becomes oxidized, while the other acts as hydrogen or electron acceptor and becomes reduced." [GOC:go_curators]	molecular_function	cytochrome P450 family 71 protein	1	22939282	22941877	3
MTR_3g057980	GO:0016021	integral component of membrane	"The component of a membrane consisting of the gene products and protein complexes having at least some part of their peptide sequence embedded in the hydrophobic region of the membrane." [GOC:dos, GOC:go_curators]	cellular_component	cytochrome P450 family 71 protein	1	22939282	22941877	3
MTR_3g057980	GO:0016020	membrane	"A lipid bilayer along with all the proteins and protein complexes embedded in it an attached to it." [GOC:dos, GOC:mah, ISBN:0815316194]	cellular_component	cytochrome P450 family 71 protein	1	22939282	22941877	3
MTR_3g058000	GO:0020037	heme binding	"Interacting selectively and non-covalently with heme, any compound of iron complexed in a porphyrin (tetrapyrrole) ring." [CHEBI:30413, GOC:ai]	molecular_function	cytochrome P450 family 71 protein	-1	22946208	22947981	3
MTR_3g058000	GO:0016705	oxidoreductase activity, acting on paired donors, with incorporation or reduction of molecular oxygen	"Catalysis of an oxidation-reduction (redox) reaction in which hydrogen or electrons are transferred from each of two donors, and molecular oxygen is reduced or incorporated into a donor." [GOC:mah]	molecular_function	cytochrome P450 family 71 protein	-1	22946208	22947981	3
MTR_3g058000	GO:0005506	iron ion binding	"Interacting selectively and non-covalently with iron (Fe) ions." [GOC:ai]	molecular_function	cytochrome P450 family 71 protein	-1	22946208	22947981	3
MTR_3g058000	GO:0004497	monooxygenase activity	"Catalysis of the incorporation of one atom from molecular oxygen into a compound and the reduction of the other atom of oxygen to water." [http://www.onelook.com/, ISBN:0198506732]	molecular_function	cytochrome P450 family 71 protein	-1	22946208	22947981	3
MTR_3g058000	GO:0046872	metal ion binding	"Interacting selectively and non-covalently with any metal ion." [GOC:ai]	molecular_function	cytochrome P450 family 71 protein	-1	22946208	22947981	3
MTR_3g058000	GO:0055114	oxidation-reduction process	"A metabolic process that results in the removal or addition of one or more electrons to or from a substance, with or without the concomitant removal or addition of a proton or protons." [GOC:dhl, GOC:ecd, GOC:jh2, GOC:jid, GOC:mlg, GOC:rph]	biological_process	cytochrome P450 family 71 protein	-1	22946208	22947981	3
MTR_3g058000	GO:0016491	oxidoreductase activity	"Catalysis of an oxidation-reduction (redox) reaction, a reversible chemical reaction in which the oxidation state of an atom or atoms within a molecule is altered. One substrate acts as a hydrogen or electron donor and becomes oxidized, while the other acts as hydrogen or electron acceptor and becomes reduced." [GOC:go_curators]	molecular_function	cytochrome P450 family 71 protein	-1	22946208	22947981	3
MTR_3g064090	GO:0004672	protein kinase activity	"Catalysis of the phosphorylation of an amino acid residue in a protein, usually according to the reaction: a protein + ATP = a phosphoprotein + ADP." [MetaCyc:PROTEIN-KINASE-RXN]	molecular_function	cysteine-rich RLK (receptor-like kinase) protein	1	28823632	28828033	3
MTR_3g064090	GO:0006468	protein phosphorylation	"The process of introducing a phosphate group on to a protein." [GOC:hb]	biological_process	cysteine-rich RLK (receptor-like kinase) protein	1	28823632	28828033	3
MTR_3g064090	GO:0016310	phosphorylation	"The process of introducing a phosphate group into a molecule, usually with the formation of a phosphoric ester, a phosphoric anhydride or a phosphoric amide." [ISBN:0198506732]	biological_process	cysteine-rich RLK (receptor-like kinase) protein	1	28823632	28828033	3
MTR_3g064090	GO:0016301	kinase activity	"Catalysis of the transfer of a phosphate group, usually from ATP, to a substrate molecule." [ISBN:0198506732]	molecular_function	cysteine-rich RLK (receptor-like kinase) protein	1	28823632	28828033	3
MTR_3g064090	GO:0005524	ATP binding	"Interacting selectively and non-covalently with ATP, adenosine 5'-triphosphate, a universally important coenzyme and enzyme regulator." [ISBN:0198506732]	molecular_function	cysteine-rich RLK (receptor-like kinase) protein	1	28823632	28828033	3
MTR_3g064090	GO:0016021	integral component of membrane	"The component of a membrane consisting of the gene products and protein complexes having at least some part of their peptide sequence embedded in the hydrophobic region of the membrane." [GOC:dos, GOC:go_curators]	cellular_component	cysteine-rich RLK (receptor-like kinase) protein	1	28823632	28828033	3
MTR_3g064090	GO:0016020	membrane	"A lipid bilayer along with all the proteins and protein complexes embedded in it an attached to it." [GOC:dos, GOC:mah, ISBN:0815316194]	cellular_component	cysteine-rich RLK (receptor-like kinase) protein	1	28823632	28828033	3
MTR_3g065050	GO:0009878	nodule morphogenesis	"The process in which the anatomical structures of the nodule are generated and organized." [GOC:jid]	biological_process	Nodule Cysteine-Rich (NCR) secreted peptide	-1	29344222	29345385	3
MTR_3g065050	GO:0046872	metal ion binding	"Interacting selectively and non-covalently with any metal ion." [GOC:ai]	molecular_function	Nodule Cysteine-Rich (NCR) secreted peptide	-1	29344222	29345385	3
MTR_3g078730	GO:0005507	copper ion binding	"Interacting selectively and non-covalently with copper (Cu) ions." [GOC:ai]	molecular_function	L-ascorbate oxidase	1	35522287	35528278	3
MTR_3g078730	GO:0005576	extracellular region	"The space external to the outermost structure of a cell. For cells without external protective or external encapsulating structures this refers to space outside of the plasma membrane. This term covers the host cell environment outside an intracellular parasite." [GOC:go_curators]	cellular_component	L-ascorbate oxidase	1	35522287	35528278	3
MTR_3g078730	GO:0046872	metal ion binding	"Interacting selectively and non-covalently with any metal ion." [GOC:ai]	molecular_function	L-ascorbate oxidase	1	35522287	35528278	3
MTR_3g078730	GO:0055114	oxidation-reduction process	"A metabolic process that results in the removal or addition of one or more electrons to or from a substance, with or without the concomitant removal or addition of a proton or protons." [GOC:dhl, GOC:ecd, GOC:jh2, GOC:jid, GOC:mlg, GOC:rph]	biological_process	L-ascorbate oxidase	1	35522287	35528278	3
MTR_3g078730	GO:0016491	oxidoreductase activity	"Catalysis of an oxidation-reduction (redox) reaction, a reversible chemical reaction in which the oxidation state of an atom or atoms within a molecule is altered. One substrate acts as a hydrogen or electron donor and becomes oxidized, while the other acts as hydrogen or electron acceptor and becomes reduced." [GOC:go_curators]	molecular_function	L-ascorbate oxidase	1	35522287	35528278	3
MTR_3g079620	GO:0004185	serine-type carboxypeptidase activity	"Catalysis of the hydrolysis of a peptide bond not more than three residues from the C-terminus of a polypeptide chain by a catalytic mechanism that involves a catalytic triad consisting of a serine nucleophile that is activated by a proton relay involving an acidic residue (e.g. aspartate or glutamate) and a basic residue (usually histidine)." [http://merops.sanger.ac.uk/about/glossary.htm#CARBO…	molecular_function	serine carboxypeptidase-like protein	-1	35933297	35935921	3
MTR_3g079620	GO:0006508	proteolysis	"The hydrolysis of proteins into smaller polypeptides and/or amino acids by cleavage of their peptide bonds." [GOC:bf, GOC:mah]	biological_process	serine carboxypeptidase-like protein	-1	35933297	35935921	3
MTR_3g079620	GO:0008233	peptidase activity	"Catalysis of the hydrolysis of a peptide bond. A peptide bond is a covalent bond formed when the carbon atom from the carboxyl group of one amino acid shares electrons with the nitrogen atom from the amino group of a second amino acid." [GOC:jl, ISBN:0815332181]	molecular_function	serine carboxypeptidase-like protein	-1	35933297	35935921	3
MTR_3g079620	GO:0004180	carboxypeptidase activity	"Catalysis of the hydrolysis of the terminal or penultimate peptide bond at the C-terminal end of a peptide or polypeptide." [ISBN:0198506732]	molecular_function	serine carboxypeptidase-like protein	-1	35933297	35935921	3
MTR_3g079620	GO:0016787	hydrolase activity	"Catalysis of the hydrolysis of various bonds, e.g. C-O, C-N, C-C, phosphoric anhydride bonds, etc. Hydrolase is the systematic name for any enzyme of EC class 3." [ISBN:0198506732]	molecular_function	serine carboxypeptidase-like protein	-1	35933297	35935921	3
MTR_3g083630	GO:0016740	transferase activity	"Catalysis of the transfer of a group, e.g. a methyl group, glycosyl group, acyl group, phosphorus-containing, or other groups, from one compound (generally regarded as the donor) to another compound (generally regarded as the acceptor). Transferase is the systematic name for any enzyme of EC class 2." [ISBN:0198506732]	molecular_function	squalene/phytoene synthase	1	37749162	37751789	3
MTR_3g083630	GO:0009058	biosynthetic process	"The chemical reactions and pathways resulting in the formation of substances; typically the energy-requiring part of metabolism in which simpler substances are transformed into more complex ones." [GOC:curators, ISBN:0198547684]	biological_process	squalene/phytoene synthase	1	37749162	37751789	3
MTR_3g083630	GO:0016765	transferase activity, transferring alkyl or aryl (other than methyl) groups	"Catalysis of the transfer of an alkyl or aryl (but not methyl) group from one compound (donor) to another (acceptor)." [GOC:jl, ISBN:0198506732]	molecular_function	squalene/phytoene synthase	1	37749162	37751789	3
MTR_3g083630	GO:0016021	integral component of membrane	"The component of a membrane consisting of the gene products and protein complexes having at least some part of their peptide sequence embedded in the hydrophobic region of the membrane." [GOC:dos, GOC:go_curators]	cellular_component	squalene/phytoene synthase	1	37749162	37751789	3
MTR_3g083630	GO:0016020	membrane	"A lipid bilayer along with all the proteins and protein complexes embedded in it an attached to it." [GOC:dos, GOC:mah, ISBN:0815316194]	cellular_component	squalene/phytoene synthase	1	37749162	37751789	3
MTR_3g083630	GO:0004310	farnesyl-diphosphate farnesyltransferase activity	"Catalysis of the reaction: 2 farnesyl diphosphate = diphosphate + presqualene diphosphate." [EC:2.5.1.21]	molecular_function	squalene/phytoene synthase	1	37749162	37751789	3
MTR_3g083630	GO:0051996	squalene synthase activity	"Catalysis of the reaction: presqualene diphosphate + NADPH = squalene + NADP+ + diphosphate." [EC:2.5.1.21]	molecular_function	squalene/phytoene synthase	1	37749162	37751789	3
MTR_3g083630	GO:0006696	ergosterol biosynthetic process	"The chemical reactions and pathways resulting in the formation of ergosterol, (22E)-ergosta-5,7,22-trien-3-beta-ol, a sterol found in ergot, yeast and moulds." [ISBN:0198506732]	biological_process	squalene/phytoene synthase	1	37749162	37751789	3
MTR_3g112460	GO:0006857	oligopeptide transport	"The directed movement of oligopeptides into, out of or within a cell, or between cells, by means of some agent such as a transporter or pore. Oligopeptides are molecules that contain a small number (2 to 20) of amino-acid residues connected by peptide linkages." [ISBN:0198506732]	biological_process	peptide transporter	1	52711485	52714657	3
MTR_3g112460	GO:0022857	transmembrane transporter activity	"Enables the transfer of a substance from one side of a membrane to the other." [GOC:mtg_transport, ISBN:0815340729]	molecular_function	peptide transporter	1	52711485	52714657	3
MTR_3g112460	GO:0016020	membrane	"A lipid bilayer along with all the proteins and protein complexes embedded in it an attached to it." [GOC:dos, GOC:mah, ISBN:0815316194]	cellular_component	peptide transporter	1	52711485	52714657	3
MTR_3g112460	GO:0055085	transmembrane transport	"The process in which a solute is transported across a lipid bilayer, from one side of a membrane to the other" [GOC:dph, GOC:jid]	biological_process	peptide transporter	1	52711485	52714657	3
MTR_3g112460	GO:0005215	transporter activity	"Enables the directed movement of substances (such as macromolecules, small molecules, ions) into, out of or within a cell, or between cells." [GOC:ai, GOC:dgf]	molecular_function	peptide transporter	1	52711485	52714657	3
MTR_3g112460	GO:0016021	integral component of membrane	"The component of a membrane consisting of the gene products and protein complexes having at least some part of their peptide sequence embedded in the hydrophobic region of the membrane." [GOC:dos, GOC:go_curators]	cellular_component	peptide transporter	1	52711485	52714657	3
MTR_3g115940	GO:0006952	defense response	"Reactions, triggered in response to the presence of a foreign body or the occurrence of an injury, which result in restriction of damage to the organism attacked or prevention/recovery from the infection caused by the attack." [GOC:go_curators]	biological_process	seven transmembrane MLO family protein	1	54198460	54202630	3
MTR_3g115940	GO:0016021	integral component of membrane	"The component of a membrane consisting of the gene products and protein complexes having at least some part of their peptide sequence embedded in the hydrophobic region of the membrane." [GOC:dos, GOC:go_curators]	cellular_component	seven transmembrane MLO family protein	1	54198460	54202630	3
MTR_3g115940	GO:0016020	membrane	"A lipid bilayer along with all the proteins and protein complexes embedded in it an attached to it." [GOC:dos, GOC:mah, ISBN:0815316194]	cellular_component	seven transmembrane MLO family protein	1	54198460	54202630	3
MTR_3g115940	GO:0009607	response to biotic stimulus	"Any process that results in a change in state or activity of a cell or an organism (in terms of movement, secretion, enzyme production, gene expression, etc.) as a result of a biotic stimulus, a stimulus caused or produced by a living organism." [GOC:hb]	biological_process	seven transmembrane MLO family protein	1	54198460	54202630	3
MTR_3g115940	GO:0005516	calmodulin binding	"Interacting selectively and non-covalently with calmodulin, a calcium-binding protein with many roles, both in the calcium-bound and calcium-free states." [GOC:krc]	molecular_function	seven transmembrane MLO family protein	1	54198460	54202630	3
MTR_3g115940	GO:0006952	defense response	"Reactions, triggered in response to the presence of a foreign body or the occurrence of an injury, which result in restriction of damage to the organism attacked or prevention/recovery from the infection caused by the attack." [GOC:go_curators]	biological_process	seven transmembrane MLO family protein	1	54198460	54202630	3
MTR_3g115940	GO:0016021	integral component of membrane	"The component of a membrane consisting of the gene products and protein complexes having at least some part of their peptide sequence embedded in the hydrophobic region of the membrane." [GOC:dos, GOC:go_curators]	cellular_component	seven transmembrane MLO family protein	1	54198460	54202630	3
MTR_3g115940	GO:0016020	membrane	"A lipid bilayer along with all the proteins and protein complexes embedded in it an attached to it." [GOC:dos, GOC:mah, ISBN:0815316194]	cellular_component	seven transmembrane MLO family protein	1	54198460	54202630	3
MTR_3g115940	GO:0009607	response to biotic stimulus	"Any process that results in a change in state or activity of a cell or an organism (in terms of movement, secretion, enzyme production, gene expression, etc.) as a result of a biotic stimulus, a stimulus caused or produced by a living organism." [GOC:hb]	biological_process	seven transmembrane MLO family protein	1	54198460	54202630	3
MTR_3g115940	GO:0005516	calmodulin binding	"Interacting selectively and non-covalently with calmodulin, a calcium-binding protein with many roles, both in the calcium-bound and calcium-free states." [GOC:krc]	molecular_function	seven transmembrane MLO family protein	1	54198460	54202630	3
MTR_3g115940	GO:0006952	defense response	"Reactions, triggered in response to the presence of a foreign body or the occurrence of an injury, which result in restriction of damage to the organism attacked or prevention/recovery from the infection caused by the attack." [GOC:go_curators]	biological_process	seven transmembrane MLO family protein	1	54198460	54202630	3
MTR_3g115940	GO:0016021	integral component of membrane	"The component of a membrane consisting of the gene products and protein complexes having at least some part of their peptide sequence embedded in the hydrophobic region of the membrane." [GOC:dos, GOC:go_curators]	cellular_component	seven transmembrane MLO family protein	1	54198460	54202630	3
MTR_3g115940	GO:0016020	membrane	"A lipid bilayer along with all the proteins and protein complexes embedded in it an attached to it." [GOC:dos, GOC:mah, ISBN:0815316194]	cellular_component	seven transmembrane MLO family protein	1	54198460	54202630	3
MTR_3g115940	GO:0009607	response to biotic stimulus	"Any process that results in a change in state or activity of a cell or an organism (in terms of movement, secretion, enzyme production, gene expression, etc.) as a result of a biotic stimulus, a stimulus caused or produced by a living organism." [GOC:hb]	biological_process	seven transmembrane MLO family protein	1	54198460	54202630	3
MTR_3g115940	GO:0005516	calmodulin binding	"Interacting selectively and non-covalently with calmodulin, a calcium-binding protein with many roles, both in the calcium-bound and calcium-free states." [GOC:krc]	molecular_function	seven transmembrane MLO family protein	1	54198460	54202630	3
MTR_3g115940	GO:0006952	defense response	"Reactions, triggered in response to the presence of a foreign body or the occurrence of an injury, which result in restriction of damage to the organism attacked or prevention/recovery from the infection caused by the attack." [GOC:go_curators]	biological_process	seven transmembrane MLO family protein	1	54198460	54202630	3
MTR_3g115940	GO:0016021	integral component of membrane	"The component of a membrane consisting of the gene products and protein complexes having at least some part of their peptide sequence embedded in the hydrophobic region of the membrane." [GOC:dos, GOC:go_curators]	cellular_component	seven transmembrane MLO family protein	1	54198460	54202630	3
MTR_3g115940	GO:0016020	membrane	"A lipid bilayer along with all the proteins and protein complexes embedded in it an attached to it." [GOC:dos, GOC:mah, ISBN:0815316194]	cellular_component	seven transmembrane MLO family protein	1	54198460	54202630	3
MTR_4g069810					specific tissue protein	1	26254363	26256642	4
MTR_4g075690	GO:0005507	copper ion binding	"Interacting selectively and non-covalently with copper (Cu) ions." [GOC:ai]	molecular_function	multi-copper oxidase-like protein	-1	28938442	28942582	4
MTR_4g075690	GO:0016491	oxidoreductase activity	"Catalysis of an oxidation-reduction (redox) reaction, a reversible chemical reaction in which the oxidation state of an atom or atoms within a molecule is altered. One substrate acts as a hydrogen or electron donor and becomes oxidized, while the other acts as hydrogen or electron acceptor and becomes reduced." [GOC:go_curators]	molecular_function	multi-copper oxidase-like protein	-1	28938442	28942582	4
MTR_4g075690	GO:0055114	oxidation-reduction process	"A metabolic process that results in the removal or addition of one or more electrons to or from a substance, with or without the concomitant removal or addition of a proton or protons." [GOC:dhl, GOC:ecd, GOC:jh2, GOC:jid, GOC:mlg, GOC:rph]	biological_process	multi-copper oxidase-like protein	-1	28938442	28942582	4
MTR_4g075690	GO:0005507	copper ion binding	"Interacting selectively and non-covalently with copper (Cu) ions." [GOC:ai]	molecular_function	multi-copper oxidase-like protein	-1	28938442	28942582	4
MTR_4g075690	GO:0016491	oxidoreductase activity	"Catalysis of an oxidation-reduction (redox) reaction, a reversible chemical reaction in which the oxidation state of an atom or atoms within a molecule is altered. One substrate acts as a hydrogen or electron donor and becomes oxidized, while the other acts as hydrogen or electron acceptor and becomes reduced." [GOC:go_curators]	molecular_function	multi-copper oxidase-like protein	-1	28938442	28942582	4
MTR_4g075690	GO:0055114	oxidation-reduction process	"A metabolic process that results in the removal or addition of one or more electrons to or from a substance, with or without the concomitant removal or addition of a proton or protons." [GOC:dhl, GOC:ecd, GOC:jh2, GOC:jid, GOC:mlg, GOC:rph]	biological_process	multi-copper oxidase-like protein	-1	28938442	28942582	4
MTR_4g076490	GO:0008152	metabolic process	"The chemical reactions and pathways, including anabolism and catabolism, by which living organisms transform chemical substances. Metabolic processes typically transform small molecules, but also include macromolecular processes such as DNA repair and replication, and protein synthesis and degradation." [GOC:go_curators, ISBN:0198547684]	biological_process	glucan endo-1,3-beta-glucosidase	1	29244873	29251628	4
MTR_4g076490	GO:0016798	hydrolase activity, acting on glycosyl bonds	"Catalysis of the hydrolysis of any glycosyl bond." [GOC:jl]	molecular_function	glucan endo-1,3-beta-glucosidase	1	29244873	29251628	4
MTR_4g076490	GO:0004553	hydrolase activity, hydrolyzing O-glycosyl compounds	"Catalysis of the hydrolysis of any O-glycosyl bond." [GOC:mah]	molecular_function	glucan endo-1,3-beta-glucosidase	1	29244873	29251628	4
MTR_4g076490	GO:0005975	carbohydrate metabolic process	"The chemical reactions and pathways involving carbohydrates, any of a group of organic compounds based of the general formula Cx(H2O)y. Includes the formation of carbohydrate derivatives by the addition of a carbohydrate residue to another molecule." [GOC:mah, ISBN:0198506732]	biological_process	glucan endo-1,3-beta-glucosidase	1	29244873	29251628	4
MTR_4g076490	GO:0016787	hydrolase activity	"Catalysis of the hydrolysis of various bonds, e.g. C-O, C-N, C-C, phosphoric anhydride bonds, etc. Hydrolase is the systematic name for any enzyme of EC class 3." [ISBN:0198506732]	molecular_function	glucan endo-1,3-beta-glucosidase	1	29244873	29251628	4
MTR_4g081190	GO:0042626	ATPase activity, coupled to transmembrane movement of substances	"Catalysis of the reaction: ATP + H2O = ADP + phosphate, to directly drive the active transport of a substance across a membrane." [EC:3.6.1.3, GOC:jl]	molecular_function	ABC transporter B family protein	1	31437802	31442803	4
MTR_4g081190	GO:0016887	ATPase activity	"Catalysis of the reaction: ATP + H2O = ADP + phosphate + 2 H+. May or may not be coupled to another reaction." [EC:3.6.1.3, GOC:jl]	molecular_function	ABC transporter B family protein	1	31437802	31442803	4
MTR_4g081190	GO:0005524	ATP binding	"Interacting selectively and non-covalently with ATP, adenosine 5'-triphosphate, a universally important coenzyme and enzyme regulator." [ISBN:0198506732]	molecular_function	ABC transporter B family protein	1	31437802	31442803	4
MTR_4g081190	GO:0000166	nucleotide binding	"Interacting selectively and non-covalently with a nucleotide, any compound consisting of a nucleoside that is esterified with (ortho)phosphate or an oligophosphate at any hydroxyl group on the ribose or deoxyribose." [GOC:mah, ISBN:0198547684]	molecular_function	ABC transporter B family protein	1	31437802	31442803	4
MTR_4g081190	GO:0055085	transmembrane transport	"The process in which a solute is transported across a lipid bilayer, from one side of a membrane to the other" [GOC:dph, GOC:jid]	biological_process	ABC transporter B family protein	1	31437802	31442803	4
MTR_4g081190	GO:0016021	integral component of membrane	"The component of a membrane consisting of the gene products and protein complexes having at least some part of their peptide sequence embedded in the hydrophobic region of the membrane." [GOC:dos, GOC:go_curators]	cellular_component	ABC transporter B family protein	1	31437802	31442803	4
MTR_4g081190	GO:0016020	membrane	"A lipid bilayer along with all the proteins and protein complexes embedded in it an attached to it." [GOC:dos, GOC:mah, ISBN:0815316194]	cellular_component	ABC transporter B family protein	1	31437802	31442803	4
MTR_4g087830	GO:0006629	lipid metabolic process	"The chemical reactions and pathways involving lipids, compounds soluble in an organic solvent but not, or sparingly, in an aqueous solvent. Includes fatty acids; neutral fats, other fatty-acid esters, and soaps; long-chain (fatty) alcohols and waxes; sphingoids and other long-chain bases; glycolipids, phospholipids and sphingolipids; and carotenes, polyprenols, sterols, terpenes and other isopre…	biological_process	phospholipase A1	-1	34555984	34558798	4
MTR_4g087830	GO:0016787	hydrolase activity	"Catalysis of the hydrolysis of various bonds, e.g. C-O, C-N, C-C, phosphoric anhydride bonds, etc. Hydrolase is the systematic name for any enzyme of EC class 3." [ISBN:0198506732]	molecular_function	phospholipase A1	-1	34555984	34558798	4
MTR_4g087830	GO:0008970	phosphatidylcholine 1-acylhydrolase activity	"Catalysis of the reaction: phosphatidylcholine + H2O = 2-acylglycerophosphocholine + a carboxylate." [EC:3.1.1.32]	molecular_function	phospholipase A1	-1	34555984	34558798	4
MTR_4g102400	GO:0006508	proteolysis	"The hydrolysis of proteins into smaller polypeptides and/or amino acids by cleavage of their peptide bonds." [GOC:bf, GOC:mah]	biological_process	subtilisin-like serine protease	1	42444311	42446870	4
MTR_4g102400	GO:0008233	peptidase activity	"Catalysis of the hydrolysis of a peptide bond. A peptide bond is a covalent bond formed when the carbon atom from the carboxyl group of one amino acid shares electrons with the nitrogen atom from the amino group of a second amino acid." [GOC:jl, ISBN:0815332181]	molecular_function	subtilisin-like serine protease	1	42444311	42446870	4
MTR_4g102400	GO:0004252	serine-type endopeptidase activity	"Catalysis of the hydrolysis of internal, alpha-peptide bonds in a polypeptide chain by a catalytic mechanism that involves a catalytic triad consisting of a serine nucleophile that is activated by a proton relay involving an acidic residue (e.g. aspartate or glutamate) and a basic residue (usually histidine)." [GOC:mah, http://merops.sanger.ac.uk/about/glossary.htm#CATTYPE, ISBN:0716720094]	molecular_function	subtilisin-like serine protease	1	42444311	42446870	4
MTR_4g102400	GO:0016787	hydrolase activity	"Catalysis of the hydrolysis of various bonds, e.g. C-O, C-N, C-C, phosphoric anhydride bonds, etc. Hydrolase is the systematic name for any enzyme of EC class 3." [ISBN:0198506732]	molecular_function	subtilisin-like serine protease	1	42444311	42446870	4
MTR_4g113820	GO:0016021	integral component of membrane	"The component of a membrane consisting of the gene products and protein complexes having at least some part of their peptide sequence embedded in the hydrophobic region of the membrane." [GOC:dos, GOC:go_curators]	cellular_component	early nodulin 93	1	46845878	46846953	4
MTR_4g113820	GO:0016020	membrane	"A lipid bilayer along with all the proteins and protein complexes embedded in it an attached to it." [GOC:dos, GOC:mah, ISBN:0815316194]	cellular_component	early nodulin 93	1	46845878	46846953	4
MTR_4g129010	GO:0004674	protein serine/threonine kinase activity	"Catalysis of the reactions: ATP + protein serine = ADP + protein serine phosphate, and ATP + protein threonine = ADP + protein threonine phosphate." [GOC:bf]	molecular_function	tyrosine kinase family protein	-1	53681519	53683592	4
MTR_4g129010	GO:0004672	protein kinase activity	"Catalysis of the phosphorylation of an amino acid residue in a protein, usually according to the reaction: a protein + ATP = a phosphoprotein + ADP." [MetaCyc:PROTEIN-KINASE-RXN]	molecular_function	tyrosine kinase family protein	-1	53681519	53683592	4
MTR_4g129010	GO:0006468	protein phosphorylation	"The process of introducing a phosphate group on to a protein." [GOC:hb]	biological_process	tyrosine kinase family protein	-1	53681519	53683592	4
MTR_4g129010	GO:0005524	ATP binding	"Interacting selectively and non-covalently with ATP, adenosine 5'-triphosphate, a universally important coenzyme and enzyme regulator." [ISBN:0198506732]	molecular_function	tyrosine kinase family protein	-1	53681519	53683592	4
MTR_4g129010	GO:0000166	nucleotide binding	"Interacting selectively and non-covalently with a nucleotide, any compound consisting of a nucleoside that is esterified with (ortho)phosphate or an oligophosphate at any hydroxyl group on the ribose or deoxyribose." [GOC:mah, ISBN:0198547684]	molecular_function	tyrosine kinase family protein	-1	53681519	53683592	4
MTR_4g129010	GO:0016310	phosphorylation	"The process of introducing a phosphate group into a molecule, usually with the formation of a phosphoric ester, a phosphoric anhydride or a phosphoric amide." [ISBN:0198506732]	biological_process	tyrosine kinase family protein	-1	53681519	53683592	4
MTR_4g129010	GO:0016301	kinase activity	"Catalysis of the transfer of a phosphate group, usually from ATP, to a substrate molecule." [ISBN:0198506732]	molecular_function	tyrosine kinase family protein	-1	53681519	53683592	4
MTR_5g018610					hypothetical protein	1	6948080	6949174	5
MTR_5g019460	GO:0008299	isoprenoid biosynthetic process	"The chemical reactions and pathways resulting in the formation of any isoprenoid compound, isoprene (2-methylbuta-1,3-diene) or compounds containing or derived from linked isoprene (3-methyl-2-butenylene) residues." [ISBN:0198506732]	biological_process	geranylgeranyl pyrophosphate synthase	-1	7340535	7341789	5
MTR_5g019460	GO:0016740	transferase activity	"Catalysis of the transfer of a group, e.g. a methyl group, glycosyl group, acyl group, phosphorus-containing, or other groups, from one compound (generally regarded as the donor) to another compound (generally regarded as the acceptor). Transferase is the systematic name for any enzyme of EC class 2." [ISBN:0198506732]	molecular_function	geranylgeranyl pyrophosphate synthase	-1	7340535	7341789	5
MTR_5g026730	GO:0016021	integral component of membrane	"The component of a membrane consisting of the gene products and protein complexes having at least some part of their peptide sequence embedded in the hydrophobic region of the membrane." [GOC:dos, GOC:go_curators]	cellular_component	zinc finger, C3HC4 type (RING finger) protein	1	11035604	11036209	5
MTR_5g026730	GO:0016020	membrane	"A lipid bilayer along with all the proteins and protein complexes embedded in it an attached to it." [GOC:dos, GOC:mah, ISBN:0815316194]	cellular_component	zinc finger, C3HC4 type (RING finger) protein	1	11035604	11036209	5
MTR_5g031160	GO:0030246	carbohydrate binding	"Interacting selectively and non-covalently with any carbohydrate, which includes monosaccharides, oligosaccharides and polysaccharides as well as substances derived from monosaccharides by reduction of the carbonyl group (alditols), by oxidation of one or more hydroxy groups to afford the corresponding aldehydes, ketones, or carboxylic acids, or by replacement of one or more hydroxy group(s) by …	molecular_function	legume lectin beta domain protein	1	13354203	13355702	5
MTR_5g031160	GO:0016021	integral component of membrane	"The component of a membrane consisting of the gene products and protein complexes having at least some part of their peptide sequence embedded in the hydrophobic region of the membrane." [GOC:dos, GOC:go_curators]	cellular_component	legume lectin beta domain protein	1	13354203	13355702	5
MTR_5g031160	GO:0016020	membrane	"A lipid bilayer along with all the proteins and protein complexes embedded in it an attached to it." [GOC:dos, GOC:mah, ISBN:0815316194]	cellular_component	legume lectin beta domain protein	1	13354203	13355702	5
MTR_5g045470	GO:0009611	response to wounding	"Any process that results in a change in state or activity of a cell or an organism (in terms of movement, secretion, enzyme production, gene expression, etc.) as a result of a stimulus indicating damage to the organism." [GOC:go_curators]	biological_process	inhibitor of trypsin and hageman factor-like protein	-1	19949151	19949959	5
MTR_5g045470	GO:0010951	negative regulation of endopeptidase activity	"Any process that decreases the frequency, rate or extent of endopeptidase activity, the endohydrolysis of peptide bonds within proteins." [GOC:dph, GOC:tb]	biological_process	inhibitor of trypsin and hageman factor-like protein	-1	19949151	19949959	5
MTR_5g045470	GO:0004867	serine-type endopeptidase inhibitor activity	"Stops, prevents or reduces the activity of serine-type endopeptidases, enzymes that catalyze the hydrolysis of nonterminal peptide bonds in a polypeptide chain; a serine residue (and a histidine residue) are at the active center of the enzyme." [GOC:ai]	molecular_function	inhibitor of trypsin and hageman factor-like protein	-1	19949151	19949959	5
MTR_5g075400					hypothetical protein	-1	32052824	32055351	5
MTR_5g092150	GO:0020037	heme binding	"Interacting selectively and non-covalently with heme, any compound of iron complexed in a porphyrin (tetrapyrrole) ring." [CHEBI:30413, GOC:ai]	molecular_function	cytochrome P450 family protein	-1	40242651	40245124	5
MTR_5g092150	GO:0016705	oxidoreductase activity, acting on paired donors, with incorporation or reduction of molecular oxygen	"Catalysis of an oxidation-reduction (redox) reaction in which hydrogen or electrons are transferred from each of two donors, and molecular oxygen is reduced or incorporated into a donor." [GOC:mah]	molecular_function	cytochrome P450 family protein	-1	40242651	40245124	5
MTR_5g092150	GO:0005506	iron ion binding	"Interacting selectively and non-covalently with iron (Fe) ions." [GOC:ai]	molecular_function	cytochrome P450 family protein	-1	40242651	40245124	5
MTR_5g092150	GO:0004497	monooxygenase activity	"Catalysis of the incorporation of one atom from molecular oxygen into a compound and the reduction of the other atom of oxygen to water." [http://www.onelook.com/, ISBN:0198506732]	molecular_function	cytochrome P450 family protein	-1	40242651	40245124	5
MTR_5g092150	GO:0046872	metal ion binding	"Interacting selectively and non-covalently with any metal ion." [GOC:ai]	molecular_function	cytochrome P450 family protein	-1	40242651	40245124	5
MTR_5g092150	GO:0055114	oxidation-reduction process	"A metabolic process that results in the removal or addition of one or more electrons to or from a substance, with or without the concomitant removal or addition of a proton or protons." [GOC:dhl, GOC:ecd, GOC:jh2, GOC:jid, GOC:mlg, GOC:rph]	biological_process	cytochrome P450 family protein	-1	40242651	40245124	5
MTR_5g092150	GO:0016491	oxidoreductase activity	"Catalysis of an oxidation-reduction (redox) reaction, a reversible chemical reaction in which the oxidation state of an atom or atoms within a molecule is altered. One substrate acts as a hydrogen or electron donor and becomes oxidized, while the other acts as hydrogen or electron acceptor and becomes reduced." [GOC:go_curators]	molecular_function	cytochrome P450 family protein	-1	40242651	40245124	5
MTR_5g094210					Lipid transfer protein	1	41145512	41145820	5
MTR_6g005630	GO:0071555	cell wall organization	"A process that results in the assembly, arrangement of constituent parts, or disassembly of the cell wall, the rigid or semi-rigid envelope lying outside the cell membrane of plant, fungal and most prokaryotic cells, maintaining their shape and protecting them from osmotic lysis." [GOC:mah]	biological_process	polygalacturonase	1	863153	867302	6
MTR_6g005630	GO:0004650	polygalacturonase activity	"Catalysis of the random hydrolysis of (1->4)-alpha-D-galactosiduronic linkages in pectate and other galacturonans." [EC:3.2.1.15]	molecular_function	polygalacturonase	1	863153	867302	6
MTR_6g005630	GO:0005576	extracellular region	"The space external to the outermost structure of a cell. For cells without external protective or external encapsulating structures this refers to space outside of the plasma membrane. This term covers the host cell environment outside an intracellular parasite." [GOC:go_curators]	cellular_component	polygalacturonase	1	863153	867302	6
MTR_6g005630	GO:0008152	metabolic process	"The chemical reactions and pathways, including anabolism and catabolism, by which living organisms transform chemical substances. Metabolic processes typically transform small molecules, but also include macromolecular processes such as DNA repair and replication, and protein synthesis and degradation." [GOC:go_curators, ISBN:0198547684]	biological_process	polygalacturonase	1	863153	867302	6
MTR_6g005630	GO:0016798	hydrolase activity, acting on glycosyl bonds	"Catalysis of the hydrolysis of any glycosyl bond." [GOC:jl]	molecular_function	polygalacturonase	1	863153	867302	6
MTR_6g005630	GO:0005975	carbohydrate metabolic process	"The chemical reactions and pathways involving carbohydrates, any of a group of organic compounds based of the general formula Cx(H2O)y. Includes the formation of carbohydrate derivatives by the addition of a carbohydrate residue to another molecule." [GOC:mah, ISBN:0198506732]	biological_process	polygalacturonase	1	863153	867302	6
MTR_6g005630	GO:0016787	hydrolase activity	"Catalysis of the hydrolysis of various bonds, e.g. C-O, C-N, C-C, phosphoric anhydride bonds, etc. Hydrolase is the systematic name for any enzyme of EC class 3." [ISBN:0198506732]	molecular_function	polygalacturonase	1	863153	867302	6
MTR_6g005630	GO:0071555	cell wall organization	"A process that results in the assembly, arrangement of constituent parts, or disassembly of the cell wall, the rigid or semi-rigid envelope lying outside the cell membrane of plant, fungal and most prokaryotic cells, maintaining their shape and protecting them from osmotic lysis." [GOC:mah]	biological_process	polygalacturonase	1	863153	867302	6
MTR_6g005630	GO:0004650	polygalacturonase activity	"Catalysis of the random hydrolysis of (1->4)-alpha-D-galactosiduronic linkages in pectate and other galacturonans." [EC:3.2.1.15]	molecular_function	polygalacturonase	1	863153	867302	6
MTR_6g005630	GO:0005576	extracellular region	"The space external to the outermost structure of a cell. For cells without external protective or external encapsulating structures this refers to space outside of the plasma membrane. This term covers the host cell environment outside an intracellular parasite." [GOC:go_curators]	cellular_component	polygalacturonase	1	863153	867302	6
MTR_6g005630	GO:0008152	metabolic process	"The chemical reactions and pathways, including anabolism and catabolism, by which living organisms transform chemical substances. Metabolic processes typically transform small molecules, but also include macromolecular processes such as DNA repair and replication, and protein synthesis and degradation." [GOC:go_curators, ISBN:0198547684]	biological_process	polygalacturonase	1	863153	867302	6
MTR_6g005630	GO:0016798	hydrolase activity, acting on glycosyl bonds	"Catalysis of the hydrolysis of any glycosyl bond." [GOC:jl]	molecular_function	polygalacturonase	1	863153	867302	6
MTR_6g005630	GO:0005975	carbohydrate metabolic process	"The chemical reactions and pathways involving carbohydrates, any of a group of organic compounds based of the general formula Cx(H2O)y. Includes the formation of carbohydrate derivatives by the addition of a carbohydrate residue to another molecule." [GOC:mah, ISBN:0198506732]	biological_process	polygalacturonase	1	863153	867302	6
MTR_6g005630	GO:0016787	hydrolase activity	"Catalysis of the hydrolysis of various bonds, e.g. C-O, C-N, C-C, phosphoric anhydride bonds, etc. Hydrolase is the systematic name for any enzyme of EC class 3." [ISBN:0198506732]	molecular_function	polygalacturonase	1	863153	867302	6
MTR_6g006990	GO:0004089	carbonate dehydratase activity	"Catalysis of the reaction: H2CO3 = CO2 + H2O." [EC:4.2.1.1]	molecular_function	carbonic anhydrase family protein	1	1322138	1326427	6
MTR_6g006990	GO:0008270	zinc ion binding	"Interacting selectively and non-covalently with zinc (Zn) ions." [GOC:ai]	molecular_function	carbonic anhydrase family protein	1	1322138	1326427	6
MTR_6g006990	GO:0016829	lyase activity	"Catalysis of the cleavage of C-C, C-O, C-N and other bonds by other means than by hydrolysis or oxidation, or conversely adding a group to a double bond. They differ from other enzymes in that two substrates are involved in one reaction direction, but only one in the other direction. When acting on the single substrate, a molecule is eliminated and this generates either a new double bond or a ne…	molecular_function	carbonic anhydrase family protein	1	1322138	1326427	6
MTR_6g006990	GO:0015976	carbon utilization	"A series of processes that forms an integrated mechanism by which a cell or an organism detects the depletion of primary carbon sources and then activates genes to scavenge the last traces of the primary carbon source and to transport and metabolize alternative carbon sources such as carbon dioxide or carbonic acid. The utilization process begins when the cell or organism detects carbon levels, …	biological_process	carbonic anhydrase family protein	1	1322138	1326427	6
MTR_6g006990	GO:0004089	carbonate dehydratase activity	"Catalysis of the reaction: H2CO3 = CO2 + H2O." [EC:4.2.1.1]	molecular_function	carbonic anhydrase family protein	1	1322138	1326427	6
MTR_6g006990	GO:0008270	zinc ion binding	"Interacting selectively and non-covalently with zinc (Zn) ions." [GOC:ai]	molecular_function	carbonic anhydrase family protein	1	1322138	1326427	6
MTR_6g006990	GO:0016829	lyase activity	"Catalysis of the cleavage of C-C, C-O, C-N and other bonds by other means than by hydrolysis or oxidation, or conversely adding a group to a double bond. They differ from other enzymes in that two substrates are involved in one reaction direction, but only one in the other direction. When acting on the single substrate, a molecule is eliminated and this generates either a new double bond or a ne…	molecular_function	carbonic anhydrase family protein	1	1322138	1326427	6
MTR_6g006990	GO:0015976	carbon utilization	"A series of processes that forms an integrated mechanism by which a cell or an organism detects the depletion of primary carbon sources and then activates genes to scavenge the last traces of the primary carbon source and to transport and metabolize alternative carbon sources such as carbon dioxide or carbonic acid. The utilization process begins when the cell or organism detects carbon levels, …	biological_process	carbonic anhydrase family protein	1	1322138	1326427	6
MTR_6g006990	GO:0004089	carbonate dehydratase activity	"Catalysis of the reaction: H2CO3 = CO2 + H2O." [EC:4.2.1.1]	molecular_function	carbonic anhydrase family protein	1	1322138	1326427	6
MTR_6g006990	GO:0008270	zinc ion binding	"Interacting selectively and non-covalently with zinc (Zn) ions." [GOC:ai]	molecular_function	carbonic anhydrase family protein	1	1322138	1326427	6
MTR_6g006990	GO:0016829	lyase activity	"Catalysis of the cleavage of C-C, C-O, C-N and other bonds by other means than by hydrolysis or oxidation, or conversely adding a group to a double bond. They differ from other enzymes in that two substrates are involved in one reaction direction, but only one in the other direction. When acting on the single substrate, a molecule is eliminated and this generates either a new double bond or a ne…	molecular_function	carbonic anhydrase family protein	1	1322138	1326427	6
MTR_6g006990	GO:0015976	carbon utilization	"A series of processes that forms an integrated mechanism by which a cell or an organism detects the depletion of primary carbon sources and then activates genes to scavenge the last traces of the primary carbon source and to transport and metabolize alternative carbon sources such as carbon dioxide or carbonic acid. The utilization process begins when the cell or organism detects carbon levels, …	biological_process	carbonic anhydrase family protein	1	1322138	1326427	6
MTR_6g015020	GO:0009536	plastid	"Any member of a family of organelles found in the cytoplasm of plants and some protists, which are membrane-bounded and contain DNA. Plant plastids develop from a common type, the proplastid." [GOC:jl, ISBN:0198547684]	cellular_component	biotin carboxyl carrier acetyl-CoA carboxylase	1	4863345	4867174	6
MTR_6g015020	GO:0009507	chloroplast	"A chlorophyll-containing plastid with thylakoids organized into grana and frets, or stroma thylakoids, and embedded in a stroma." [ISBN:0471245208]	cellular_component	biotin carboxyl carrier acetyl-CoA carboxylase	1	4863345	4867174	6
MTR_6g015020	GO:0006633	fatty acid biosynthetic process	"The chemical reactions and pathways resulting in the formation of a fatty acid, any of the aliphatic monocarboxylic acids that can be liberated by hydrolysis from naturally occurring fats and oils. Fatty acids are predominantly straight-chain acids of 4 to 24 carbon atoms, which may be saturated or unsaturated; branched fatty acids and hydroxy fatty acids also occur, and very long chain acids of…	biological_process	biotin carboxyl carrier acetyl-CoA carboxylase	1	4863345	4867174	6
MTR_6g015020	GO:0006629	lipid metabolic process	"The chemical reactions and pathways involving lipids, compounds soluble in an organic solvent but not, or sparingly, in an aqueous solvent. Includes fatty acids; neutral fats, other fatty-acid esters, and soaps; long-chain (fatty) alcohols and waxes; sphingoids and other long-chain bases; glycolipids, phospholipids and sphingolipids; and carotenes, polyprenols, sterols, terpenes and other isopre…	biological_process	biotin carboxyl carrier acetyl-CoA carboxylase	1	4863345	4867174	6
MTR_6g015020	GO:0009317	acetyl-CoA carboxylase complex	"A protein complex that catalyzes the first step in long-chain fatty acid biosynthesis. For example, in E. coli the complex is heterohexameric and composed of biotin carbonyl carrier protein, biotin carboxylase and the acetate CoA-transferase complex." [GOC:jl, GOC:mah, PMID:12121720]	cellular_component	biotin carboxyl carrier acetyl-CoA carboxylase	1	4863345	4867174	6
MTR_6g015020	GO:0003989	acetyl-CoA carboxylase activity	"Catalysis of the reaction: ATP + acetyl-CoA + HCO3- = ADP + phosphate + malonyl-CoA." [EC:6.4.1.2]	molecular_function	biotin carboxyl carrier acetyl-CoA carboxylase	1	4863345	4867174	6
MTR_6g015020	GO:0006631	fatty acid metabolic process	"The chemical reactions and pathways involving fatty acids, aliphatic monocarboxylic acids liberated from naturally occurring fats and oils by hydrolysis." [ISBN:0198547684]	biological_process	biotin carboxyl carrier acetyl-CoA carboxylase	1	4863345	4867174	6
MTR_6g027840					ankyrin repeat RF-like protein, putative	1	9767853	9770137	6
MTR_6g029180	GO:0005634	nucleus	"A membrane-bounded organelle of eukaryotic cells in which chromosomes are housed and replicated. In most cells, the nucleus contains all of the cell's chromosomes except the organellar chromosomes, and is the site of RNA synthesis and processing. In some species, or in specialized cell types, RNA metabolism or DNA replication may be absent." [GOC:go_curators]	cellular_component	AP2 domain class transcription factor	1	10029743	10030984	6
MTR_6g029180	GO:0003677	DNA binding	"Any molecular function by which a gene product interacts selectively and non-covalently with DNA (deoxyribonucleic acid)." [GOC:dph, GOC:jl, GOC:tb, GOC:vw]	molecular_function	AP2 domain class transcription factor	1	10029743	10030984	6
MTR_6g029180	GO:0006355	regulation of transcription, DNA-templated	"Any process that modulates the frequency, rate or extent of cellular DNA-templated transcription." [GOC:go_curators, GOC:txnOH]	biological_process	AP2 domain class transcription factor	1	10029743	10030984	6
MTR_6g029180	GO:0006351	transcription, DNA-templated	"The cellular synthesis of RNA on a template of DNA." [GOC:jl, GOC:txnOH]	biological_process	AP2 domain class transcription factor	1	10029743	10030984	6
MTR_6g029180	GO:0003700	transcription factor activity, sequence-specific DNA binding	"Interacting selectively and non-covalently with a specific DNA sequence in order to modulate transcription. The transcription factor may or may not also interact selectively with a protein or macromolecular complex." [GOC:curators, GOC:txnOH]	molecular_function	AP2 domain class transcription factor	1	10029743	10030984	6
MTR_6g043700	GO:0016829	lyase activity	"Catalysis of the cleavage of C-C, C-O, C-N and other bonds by other means than by hydrolysis or oxidation, or conversely adding a group to a double bond. They differ from other enzymes in that two substrates are involved in one reaction direction, but only one in the other direction. When acting on the single substrate, a molecule is eliminated and this generates either a new double bond or a ne…	molecular_function	alginate lyase	-1	13228759	13230010	6
MTR_6g079630	GO:0008152	metabolic process	"The chemical reactions and pathways, including anabolism and catabolism, by which living organisms transform chemical substances. Metabolic processes typically transform small molecules, but also include macromolecular processes such as DNA repair and replication, and protein synthesis and degradation." [GOC:go_curators, ISBN:0198547684]	biological_process	chitinase	1	29058520	29059610	6
MTR_6g079630	GO:0016798	hydrolase activity, acting on glycosyl bonds	"Catalysis of the hydrolysis of any glycosyl bond." [GOC:jl]	molecular_function	chitinase	1	29058520	29059610	6
MTR_6g079630	GO:0004553	hydrolase activity, hydrolyzing O-glycosyl compounds	"Catalysis of the hydrolysis of any O-glycosyl bond." [GOC:mah]	molecular_function	chitinase	1	29058520	29059610	6
MTR_6g079630	GO:0005975	carbohydrate metabolic process	"The chemical reactions and pathways involving carbohydrates, any of a group of organic compounds based of the general formula Cx(H2O)y. Includes the formation of carbohydrate derivatives by the addition of a carbohydrate residue to another molecule." [GOC:mah, ISBN:0198506732]	biological_process	chitinase	1	29058520	29059610	6
MTR_6g079630	GO:0016787	hydrolase activity	"Catalysis of the hydrolysis of various bonds, e.g. C-O, C-N, C-C, phosphoric anhydride bonds, etc. Hydrolase is the systematic name for any enzyme of EC class 3." [ISBN:0198506732]	molecular_function	chitinase	1	29058520	29059610	6
MTR_7g076920					Ripening related protein family	-1	29057951	29058722	7
MTR_7g076960					Ripening related protein family	1	29066428	29067196	7
MTR_7g077050					Ripening related protein family	1	29101739	29102299	7
MTR_7g077110					Ripening related protein family	1	29115837	29116668	7
MTR_7g080180	GO:0004185	serine-type carboxypeptidase activity	"Catalysis of the hydrolysis of a peptide bond not more than three residues from the C-terminus of a polypeptide chain by a catalytic mechanism that involves a catalytic triad consisting of a serine nucleophile that is activated by a proton relay involving an acidic residue (e.g. aspartate or glutamate) and a basic residue (usually histidine)." [http://merops.sanger.ac.uk/about/glossary.htm#CARBO…	molecular_function	serine carboxypeptidase-like protein	-1	30482239	30489482	7
MTR_7g080180	GO:0006508	proteolysis	"The hydrolysis of proteins into smaller polypeptides and/or amino acids by cleavage of their peptide bonds." [GOC:bf, GOC:mah]	biological_process	serine carboxypeptidase-like protein	-1	30482239	30489482	7
MTR_7g080180	GO:0008233	peptidase activity	"Catalysis of the hydrolysis of a peptide bond. A peptide bond is a covalent bond formed when the carbon atom from the carboxyl group of one amino acid shares electrons with the nitrogen atom from the amino group of a second amino acid." [GOC:jl, ISBN:0815332181]	molecular_function	serine carboxypeptidase-like protein	-1	30482239	30489482	7
MTR_7g080180	GO:0004180	carboxypeptidase activity	"Catalysis of the hydrolysis of the terminal or penultimate peptide bond at the C-terminal end of a peptide or polypeptide." [ISBN:0198506732]	molecular_function	serine carboxypeptidase-like protein	-1	30482239	30489482	7
MTR_7g080180	GO:0016787	hydrolase activity	"Catalysis of the hydrolysis of various bonds, e.g. C-O, C-N, C-C, phosphoric anhydride bonds, etc. Hydrolase is the systematic name for any enzyme of EC class 3." [ISBN:0198506732]	molecular_function	serine carboxypeptidase-like protein	-1	30482239	30489482	7
MTR_7g080180	GO:0004185	serine-type carboxypeptidase activity	"Catalysis of the hydrolysis of a peptide bond not more than three residues from the C-terminus of a polypeptide chain by a catalytic mechanism that involves a catalytic triad consisting of a serine nucleophile that is activated by a proton relay involving an acidic residue (e.g. aspartate or glutamate) and a basic residue (usually histidine)." [http://merops.sanger.ac.uk/about/glossary.htm#CARBO…	molecular_function	serine carboxypeptidase-like protein	-1	30482239	30489482	7
MTR_7g080180	GO:0006508	proteolysis	"The hydrolysis of proteins into smaller polypeptides and/or amino acids by cleavage of their peptide bonds." [GOC:bf, GOC:mah]	biological_process	serine carboxypeptidase-like protein	-1	30482239	30489482	7
MTR_7g080180	GO:0008233	peptidase activity	"Catalysis of the hydrolysis of a peptide bond. A peptide bond is a covalent bond formed when the carbon atom from the carboxyl group of one amino acid shares electrons with the nitrogen atom from the amino group of a second amino acid." [GOC:jl, ISBN:0815332181]	molecular_function	serine carboxypeptidase-like protein	-1	30482239	30489482	7
MTR_7g080180	GO:0004180	carboxypeptidase activity	"Catalysis of the hydrolysis of the terminal or penultimate peptide bond at the C-terminal end of a peptide or polypeptide." [ISBN:0198506732]	molecular_function	serine carboxypeptidase-like protein	-1	30482239	30489482	7
MTR_7g080180	GO:0016787	hydrolase activity	"Catalysis of the hydrolysis of various bonds, e.g. C-O, C-N, C-C, phosphoric anhydride bonds, etc. Hydrolase is the systematic name for any enzyme of EC class 3." [ISBN:0198506732]	molecular_function	serine carboxypeptidase-like protein	-1	30482239	30489482	7
MTR_7g082660					plastid movement impaired-like protein	1	31690719	31693405	7
MTR_7g092620	GO:0020037	heme binding	"Interacting selectively and non-covalently with heme, any compound of iron complexed in a porphyrin (tetrapyrrole) ring." [CHEBI:30413, GOC:ai]	molecular_function	cytochrome P450 family protein	1	36733390	36735626	7
MTR_7g092620	GO:0016705	oxidoreductase activity, acting on paired donors, with incorporation or reduction of molecular oxygen	"Catalysis of an oxidation-reduction (redox) reaction in which hydrogen or electrons are transferred from each of two donors, and molecular oxygen is reduced or incorporated into a donor." [GOC:mah]	molecular_function	cytochrome P450 family protein	1	36733390	36735626	7
MTR_7g092620	GO:0005506	iron ion binding	"Interacting selectively and non-covalently with iron (Fe) ions." [GOC:ai]	molecular_function	cytochrome P450 family protein	1	36733390	36735626	7
MTR_7g092620	GO:0004497	monooxygenase activity	"Catalysis of the incorporation of one atom from molecular oxygen into a compound and the reduction of the other atom of oxygen to water." [http://www.onelook.com/, ISBN:0198506732]	molecular_function	cytochrome P450 family protein	1	36733390	36735626	7
MTR_7g092620	GO:0046872	metal ion binding	"Interacting selectively and non-covalently with any metal ion." [GOC:ai]	molecular_function	cytochrome P450 family protein	1	36733390	36735626	7
MTR_7g092620	GO:0055114	oxidation-reduction process	"A metabolic process that results in the removal or addition of one or more electrons to or from a substance, with or without the concomitant removal or addition of a proton or protons." [GOC:dhl, GOC:ecd, GOC:jh2, GOC:jid, GOC:mlg, GOC:rph]	biological_process	cytochrome P450 family protein	1	36733390	36735626	7
MTR_7g092620	GO:0016491	oxidoreductase activity	"Catalysis of an oxidation-reduction (redox) reaction, a reversible chemical reaction in which the oxidation state of an atom or atoms within a molecule is altered. One substrate acts as a hydrogen or electron donor and becomes oxidized, while the other acts as hydrogen or electron acceptor and becomes reduced." [GOC:go_curators]	molecular_function	cytochrome P450 family protein	1	36733390	36735626	7
MTR_7g092620	GO:0016021	integral component of membrane	"The component of a membrane consisting of the gene products and protein complexes having at least some part of their peptide sequence embedded in the hydrophobic region of the membrane." [GOC:dos, GOC:go_curators]	cellular_component	cytochrome P450 family protein	1	36733390	36735626	7
MTR_7g092620	GO:0016020	membrane	"A lipid bilayer along with all the proteins and protein complexes embedded in it an attached to it." [GOC:dos, GOC:mah, ISBN:0815316194]	cellular_component	cytochrome P450 family protein	1	36733390	36735626	7
MTR_7g098230	GO:0022857	transmembrane transporter activity	"Enables the transfer of a substance from one side of a membrane to the other." [GOC:mtg_transport, ISBN:0815340729]	molecular_function	peptide transporter 1	-1	39259538	39262276	7
MTR_7g098230	GO:0016020	membrane	"A lipid bilayer along with all the proteins and protein complexes embedded in it an attached to it." [GOC:dos, GOC:mah, ISBN:0815316194]	cellular_component	peptide transporter 1	-1	39259538	39262276	7
MTR_7g098230	GO:0055085	transmembrane transport	"The process in which a solute is transported across a lipid bilayer, from one side of a membrane to the other" [GOC:dph, GOC:jid]	biological_process	peptide transporter 1	-1	39259538	39262276	7
MTR_7g098230	GO:0016021	integral component of membrane	"The component of a membrane consisting of the gene products and protein complexes having at least some part of their peptide sequence embedded in the hydrophobic region of the membrane." [GOC:dos, GOC:go_curators]	cellular_component	peptide transporter 1	-1	39259538	39262276	7
MTR_7g105560					short chain dehydrogenase	1	42809591	42812532	7
MTR_7g112963	GO:0003824	catalytic activity	"Catalysis of a biochemical reaction at physiological temperatures. In biologically catalyzed reactions, the reactants are known as substrates, and the catalysts are naturally occurring macromolecular substances known as enzymes. Enzymes possess specific binding sites for substrates, and are usually composed wholly or largely of protein, but RNA that has catalytic activity (ribozyme) is often als…	molecular_function	epoxide hydrolase	-1	46481124	46491194	7
MTR_7g112963	GO:0016787	hydrolase activity	"Catalysis of the hydrolysis of various bonds, e.g. C-O, C-N, C-C, phosphoric anhydride bonds, etc. Hydrolase is the systematic name for any enzyme of EC class 3." [ISBN:0198506732]	molecular_function	epoxide hydrolase	-1	46481124	46491194	7
MTR_8g005175	GO:0019898	extrinsic component of membrane	"The component of a membrane consisting of gene products and protein complexes that are loosely bound to one of its surfaces, but not integrated into the hydrophobic region." [GOC:dos, GOC:jl, GOC:mah]	cellular_component	oxygen-evolving enhancer protein	1	83317	85681	8
MTR_8g005175	GO:0009654	photosystem II oxygen evolving complex	"A complex, composed of a cluster of manganese, calcium and chloride ions bound to extrinsic proteins, that catalyzes the splitting of water to O2 and 4 H+. In cyanobacteria there are five extrinsic proteins in OEC (PsbO, PsbP-like, PsbQ-like, PsbU and PsbV), while in plants there are only three (PsbO, PsbP and PsbQ)." [GOC:cjm, InterPro:IPR002683]	cellular_component	oxygen-evolving enhancer protein	1	83317	85681	8
MTR_8g005175	GO:0009523	photosystem II	"A photosystem that contains a pheophytin-quinone reaction center with associated accessory pigments and electron carriers. In cyanobacteria and chloroplasts, in the presence of light, PSII functions as a water-plastoquinone oxidoreductase, transferring electrons from water to plastoquinone, whereas other photosynthetic bacteria carry out anoxygenic photosynthesis and oxidize other compounds to r…	cellular_component	oxygen-evolving enhancer protein	1	83317	85681	8
MTR_8g005175	GO:0015979	photosynthesis	"The synthesis by organisms of organic chemical compounds, especially carbohydrates, from carbon dioxide (CO2) using energy obtained from light rather than from the oxidation of chemical compounds." [ISBN:0198547684]	biological_process	oxygen-evolving enhancer protein	1	83317	85681	8
MTR_8g005175	GO:0005509	calcium ion binding	"Interacting selectively and non-covalently with calcium ions (Ca2+)." [GOC:ai]	molecular_function	oxygen-evolving enhancer protein	1	83317	85681	8
MTR_8g005175	GO:0019898	extrinsic component of membrane	"The component of a membrane consisting of gene products and protein complexes that are loosely bound to one of its surfaces, but not integrated into the hydrophobic region." [GOC:dos, GOC:jl, GOC:mah]	cellular_component	oxygen-evolving enhancer protein	1	83317	85681	8
MTR_8g005175	GO:0009654	photosystem II oxygen evolving complex	"A complex, composed of a cluster of manganese, calcium and chloride ions bound to extrinsic proteins, that catalyzes the splitting of water to O2 and 4 H+. In cyanobacteria there are five extrinsic proteins in OEC (PsbO, PsbP-like, PsbQ-like, PsbU and PsbV), while in plants there are only three (PsbO, PsbP and PsbQ)." [GOC:cjm, InterPro:IPR002683]	cellular_component	oxygen-evolving enhancer protein	1	83317	85681	8
MTR_8g005175	GO:0009523	photosystem II	"A photosystem that contains a pheophytin-quinone reaction center with associated accessory pigments and electron carriers. In cyanobacteria and chloroplasts, in the presence of light, PSII functions as a water-plastoquinone oxidoreductase, transferring electrons from water to plastoquinone, whereas other photosynthetic bacteria carry out anoxygenic photosynthesis and oxidize other compounds to r…	cellular_component	oxygen-evolving enhancer protein	1	83317	85681	8
MTR_8g005175	GO:0015979	photosynthesis	"The synthesis by organisms of organic chemical compounds, especially carbohydrates, from carbon dioxide (CO2) using energy obtained from light rather than from the oxidation of chemical compounds." [ISBN:0198547684]	biological_process	oxygen-evolving enhancer protein	1	83317	85681	8
MTR_8g005175	GO:0005509	calcium ion binding	"Interacting selectively and non-covalently with calcium ions (Ca2+)." [GOC:ai]	molecular_function	oxygen-evolving enhancer protein	1	83317	85681	8
MTR_8g006190					BTB/POZ and MATH domain protein	1	536206	540898	8
MTR_8g006190					BTB/POZ and MATH domain protein	1	536206	540898	8
MTR_8g018650	GO:0016165	linoleate 13S-lipoxygenase activity	"Catalysis of the reaction: linoleate + O2 = (9Z,11E)-(13S)-13-hydroperoxyoctadeca-9,11-dienoate." [EC:1.13.11.12, GOC:lb]	molecular_function	seed linoleate 9S-lipoxygenase	-1	6408474	6412307	8
MTR_8g018650	GO:0031408	oxylipin biosynthetic process	"The chemical reactions and pathways resulting in the formation of any oxylipin, any of a group of biologically active compounds formed by oxidative metabolism of polyunsaturated fatty acids." [GOC:mah, PMID:11960741]	biological_process	seed linoleate 9S-lipoxygenase	-1	6408474	6412307	8
MTR_8g018650	GO:0006633	fatty acid biosynthetic process	"The chemical reactions and pathways resulting in the formation of a fatty acid, any of the aliphatic monocarboxylic acids that can be liberated by hydrolysis from naturally occurring fats and oils. Fatty acids are predominantly straight-chain acids of 4 to 24 carbon atoms, which may be saturated or unsaturated; branched fatty acids and hydroxy fatty acids also occur, and very long chain acids of…	biological_process	seed linoleate 9S-lipoxygenase	-1	6408474	6412307	8
MTR_8g018650	GO:0051213	dioxygenase activity	"Catalysis of an oxidation-reduction (redox) reaction in which both atoms of oxygen from one molecule of O2 are incorporated into the (reduced) product(s) of the reaction. The two atoms of oxygen may be distributed between two different products." [DOI:10.1016/S0040-4020(03)00944-X, GOC:bf, http://www.onelook.com/]	molecular_function	seed linoleate 9S-lipoxygenase	-1	6408474	6412307	8
MTR_8g018650	GO:0046872	metal ion binding	"Interacting selectively and non-covalently with any metal ion." [GOC:ai]	molecular_function	seed linoleate 9S-lipoxygenase	-1	6408474	6412307	8
MTR_8g018650	GO:0055114	oxidation-reduction process	"A metabolic process that results in the removal or addition of one or more electrons to or from a substance, with or without the concomitant removal or addition of a proton or protons." [GOC:dhl, GOC:ecd, GOC:jh2, GOC:jid, GOC:mlg, GOC:rph]	biological_process	seed linoleate 9S-lipoxygenase	-1	6408474	6412307	8
MTR_8g018650	GO:0016491	oxidoreductase activity	"Catalysis of an oxidation-reduction (redox) reaction, a reversible chemical reaction in which the oxidation state of an atom or atoms within a molecule is altered. One substrate acts as a hydrogen or electron donor and becomes oxidized, while the other acts as hydrogen or electron acceptor and becomes reduced." [GOC:go_curators]	molecular_function	seed linoleate 9S-lipoxygenase	-1	6408474	6412307	8
MTR_8g018650	GO:0016702	oxidoreductase activity, acting on single donors with incorporation of molecular oxygen, incorporation of two atoms of oxygen	"Catalysis of an oxidation-reduction (redox) reaction in which hydrogen or electrons are transferred from one donor, and two oxygen atoms is incorporated into a donor." [GOC:mah]	molecular_function	seed linoleate 9S-lipoxygenase	-1	6408474	6412307	8
MTR_8g022270	GO:0042626	ATPase activity, coupled to transmembrane movement of substances	"Catalysis of the reaction: ATP + H2O = ADP + phosphate, to directly drive the active transport of a substance across a membrane." [EC:3.6.1.3, GOC:jl]	molecular_function	ABC transporter B family-like protein	-1	7861470	7869135	8
MTR_8g022270	GO:0016887	ATPase activity	"Catalysis of the reaction: ATP + H2O = ADP + phosphate + 2 H+. May or may not be coupled to another reaction." [EC:3.6.1.3, GOC:jl]	molecular_function	ABC transporter B family-like protein	-1	7861470	7869135	8
MTR_8g022270	GO:0005524	ATP binding	"Interacting selectively and non-covalently with ATP, adenosine 5'-triphosphate, a universally important coenzyme and enzyme regulator." [ISBN:0198506732]	molecular_function	ABC transporter B family-like protein	-1	7861470	7869135	8
MTR_8g022270	GO:0000166	nucleotide binding	"Interacting selectively and non-covalently with a nucleotide, any compound consisting of a nucleoside that is esterified with (ortho)phosphate or an oligophosphate at any hydroxyl group on the ribose or deoxyribose." [GOC:mah, ISBN:0198547684]	molecular_function	ABC transporter B family-like protein	-1	7861470	7869135	8
MTR_8g022270	GO:0055085	transmembrane transport	"The process in which a solute is transported across a lipid bilayer, from one side of a membrane to the other" [GOC:dph, GOC:jid]	biological_process	ABC transporter B family-like protein	-1	7861470	7869135	8
MTR_8g022270	GO:0016021	integral component of membrane	"The component of a membrane consisting of the gene products and protein complexes having at least some part of their peptide sequence embedded in the hydrophobic region of the membrane." [GOC:dos, GOC:go_curators]	cellular_component	ABC transporter B family-like protein	-1	7861470	7869135	8
MTR_8g022270	GO:0016020	membrane	"A lipid bilayer along with all the proteins and protein complexes embedded in it an attached to it." [GOC:dos, GOC:mah, ISBN:0815316194]	cellular_component	ABC transporter B family-like protein	-1	7861470	7869135	8
MTR_8g036050	GO:0009089	lysine biosynthetic process via diaminopimelate	"The chemical reactions and pathways resulting in the formation of lysine, via the intermediate diaminopimelate." [GOC:go_curators]	biological_process	4-hydroxy-tetrahydrodipicolinate synthase	-1	13202212	13204086	8
MTR_8g036050	GO:0008840	4-hydroxy-tetrahydrodipicolinate synthase	"Catalysis of the reaction: pyruvate + L-aspartate-4-semialdehyde = (2S,4S)-4-hydroxy-2,3,4,5-tetrahydrodipicolinate + H2O." [EC:4.3.3.7, RHEA:14848]	molecular_function	4-hydroxy-tetrahydrodipicolinate synthase	-1	13202212	13204086	8
MTR_8g036050	GO:0016829	lyase activity	"Catalysis of the cleavage of C-C, C-O, C-N and other bonds by other means than by hydrolysis or oxidation, or conversely adding a group to a double bond. They differ from other enzymes in that two substrates are involved in one reaction direction, but only one in the other direction. When acting on the single substrate, a molecule is eliminated and this generates either a new double bond or a ne…	molecular_function	4-hydroxy-tetrahydrodipicolinate synthase	-1	13202212	13204086	8
MTR_8g036050	GO:0003824	catalytic activity	"Catalysis of a biochemical reaction at physiological temperatures. In biologically catalyzed reactions, the reactants are known as substrates, and the catalysts are naturally occurring macromolecular substances known as enzymes. Enzymes possess specific binding sites for substrates, and are usually composed wholly or largely of protein, but RNA that has catalytic activity (ribozyme) is often als…	molecular_function	4-hydroxy-tetrahydrodipicolinate synthase	-1	13202212	13204086	8
MTR_8g036050	GO:0008152	metabolic process	"The chemical reactions and pathways, including anabolism and catabolism, by which living organisms transform chemical substances. Metabolic processes typically transform small molecules, but also include macromolecular processes such as DNA repair and replication, and protein synthesis and degradation." [GOC:go_curators, ISBN:0198547684]	biological_process	4-hydroxy-tetrahydrodipicolinate synthase	-1	13202212	13204086	8
MTR_8g044230	GO:0004672	protein kinase activity	"Catalysis of the phosphorylation of an amino acid residue in a protein, usually according to the reaction: a protein + ATP = a phosphoprotein + ADP." [MetaCyc:PROTEIN-KINASE-RXN]	molecular_function	LRR receptor-like kinase	-1	16955324	16962040	8
MTR_8g044230	GO:0006468	protein phosphorylation	"The process of introducing a phosphate group on to a protein." [GOC:hb]	biological_process	LRR receptor-like kinase	-1	16955324	16962040	8
MTR_8g044230	GO:0016310	phosphorylation	"The process of introducing a phosphate group into a molecule, usually with the formation of a phosphoric ester, a phosphoric anhydride or a phosphoric amide." [ISBN:0198506732]	biological_process	LRR receptor-like kinase	-1	16955324	16962040	8
MTR_8g044230	GO:0016301	kinase activity	"Catalysis of the transfer of a phosphate group, usually from ATP, to a substrate molecule." [ISBN:0198506732]	molecular_function	LRR receptor-like kinase	-1	16955324	16962040	8
MTR_8g044230	GO:0005524	ATP binding	"Interacting selectively and non-covalently with ATP, adenosine 5'-triphosphate, a universally important coenzyme and enzyme regulator." [ISBN:0198506732]	molecular_function	LRR receptor-like kinase	-1	16955324	16962040	8
MTR_8g044230	GO:0016021	integral component of membrane	"The component of a membrane consisting of the gene products and protein complexes having at least some part of their peptide sequence embedded in the hydrophobic region of the membrane." [GOC:dos, GOC:go_curators]	cellular_component	LRR receptor-like kinase	-1	16955324	16962040	8
MTR_8g044230	GO:0016020	membrane	"A lipid bilayer along with all the proteins and protein complexes embedded in it an attached to it." [GOC:dos, GOC:mah, ISBN:0815316194]	cellular_component	LRR receptor-like kinase	-1	16955324	16962040	8
MTR_8g068050	GO:0030246	carbohydrate binding	"Interacting selectively and non-covalently with any carbohydrate, which includes monosaccharides, oligosaccharides and polysaccharides as well as substances derived from monosaccharides by reduction of the carbonyl group (alditols), by oxidation of one or more hydroxy groups to afford the corresponding aldehydes, ketones, or carboxylic acids, or by replacement of one or more hydroxy group(s) by …	molecular_function	lectin receptor kinase	-1	28341199	28343412	8
MTR_8g068050	GO:0004672	protein kinase activity	"Catalysis of the phosphorylation of an amino acid residue in a protein, usually according to the reaction: a protein + ATP = a phosphoprotein + ADP." [MetaCyc:PROTEIN-KINASE-RXN]	molecular_function	lectin receptor kinase	-1	28341199	28343412	8
MTR_8g068050	GO:0006468	protein phosphorylation	"The process of introducing a phosphate group on to a protein." [GOC:hb]	biological_process	lectin receptor kinase	-1	28341199	28343412	8
MTR_8g068050	GO:0016310	phosphorylation	"The process of introducing a phosphate group into a molecule, usually with the formation of a phosphoric ester, a phosphoric anhydride or a phosphoric amide." [ISBN:0198506732]	biological_process	lectin receptor kinase	-1	28341199	28343412	8
MTR_8g068050	GO:0016301	kinase activity	"Catalysis of the transfer of a phosphate group, usually from ATP, to a substrate molecule." [ISBN:0198506732]	molecular_function	lectin receptor kinase	-1	28341199	28343412	8
MTR_8g068050	GO:0005524	ATP binding	"Interacting selectively and non-covalently with ATP, adenosine 5'-triphosphate, a universally important coenzyme and enzyme regulator." [ISBN:0198506732]	molecular_function	lectin receptor kinase	-1	28341199	28343412	8
MTR_8g068050	GO:0016021	integral component of membrane	"The component of a membrane consisting of the gene products and protein complexes having at least some part of their peptide sequence embedded in the hydrophobic region of the membrane." [GOC:dos, GOC:go_curators]	cellular_component	lectin receptor kinase	-1	28341199	28343412	8
MTR_8g068050	GO:0016020	membrane	"A lipid bilayer along with all the proteins and protein complexes embedded in it an attached to it." [GOC:dos, GOC:mah, ISBN:0815316194]	cellular_component	lectin receptor kinase	-1	28341199	28343412	8
MTR_8g068050	GO:0030246	carbohydrate binding	"Interacting selectively and non-covalently with any carbohydrate, which includes monosaccharides, oligosaccharides and polysaccharides as well as substances derived from monosaccharides by reduction of the carbonyl group (alditols), by oxidation of one or more hydroxy groups to afford the corresponding aldehydes, ketones, or carboxylic acids, or by replacement of one or more hydroxy group(s) by …	molecular_function	lectin receptor kinase	-1	28341199	28343412	8
MTR_8g068050	GO:0004672	protein kinase activity	"Catalysis of the phosphorylation of an amino acid residue in a protein, usually according to the reaction: a protein + ATP = a phosphoprotein + ADP." [MetaCyc:PROTEIN-KINASE-RXN]	molecular_function	lectin receptor kinase	-1	28341199	28343412	8
MTR_8g068050	GO:0006468	protein phosphorylation	"The process of introducing a phosphate group on to a protein." [GOC:hb]	biological_process	lectin receptor kinase	-1	28341199	28343412	8
MTR_8g068050	GO:0016310	phosphorylation	"The process of introducing a phosphate group into a molecule, usually with the formation of a phosphoric ester, a phosphoric anhydride or a phosphoric amide." [ISBN:0198506732]	biological_process	lectin receptor kinase	-1	28341199	28343412	8
MTR_8g068050	GO:0016301	kinase activity	"Catalysis of the transfer of a phosphate group, usually from ATP, to a substrate molecule." [ISBN:0198506732]	molecular_function	lectin receptor kinase	-1	28341199	28343412	8
MTR_8g068050	GO:0005524	ATP binding	"Interacting selectively and non-covalently with ATP, adenosine 5'-triphosphate, a universally important coenzyme and enzyme regulator." [ISBN:0198506732]	molecular_function	lectin receptor kinase	-1	28341199	28343412	8
MTR_8g068050	GO:0016021	integral component of membrane	"The component of a membrane consisting of the gene products and protein complexes having at least some part of their peptide sequence embedded in the hydrophobic region of the membrane." [GOC:dos, GOC:go_curators]	cellular_component	lectin receptor kinase	-1	28341199	28343412	8
MTR_8g068050	GO:0016020	membrane	"A lipid bilayer along with all the proteins and protein complexes embedded in it an attached to it." [GOC:dos, GOC:mah, ISBN:0815316194]	cellular_component	lectin receptor kinase	-1	28341199	28343412	8
MTR_8g068265	GO:0003824	catalytic activity	"Catalysis of a biochemical reaction at physiological temperatures. In biologically catalyzed reactions, the reactants are known as substrates, and the catalysts are naturally occurring macromolecular substances known as enzymes. Enzymes possess specific binding sites for substrates, and are usually composed wholly or largely of protein, but RNA that has catalytic activity (ribozyme) is often als…	molecular_function	1-deoxy-D-xylulose-5-phosphate synthase	1	28466086	28471025	8
MTR_8g068265	GO:0016740	transferase activity	"Catalysis of the transfer of a group, e.g. a methyl group, glycosyl group, acyl group, phosphorus-containing, or other groups, from one compound (generally regarded as the donor) to another compound (generally regarded as the acceptor). Transferase is the systematic name for any enzyme of EC class 2." [ISBN:0198506732]	molecular_function	1-deoxy-D-xylulose-5-phosphate synthase	1	28466086	28471025	8
MTR_8g068265	GO:0016114	terpenoid biosynthetic process	"The chemical reactions and pathways resulting in the formation of terpenoids, any member of a class of compounds characterized by an isoprenoid chemical structure." [GOC:ai]	biological_process	1-deoxy-D-xylulose-5-phosphate synthase	1	28466086	28471025	8
MTR_8g068265	GO:0008661	1-deoxy-D-xylulose-5-phosphate synthase activity	"Catalysis of the reaction: D-glyceraldehyde 3-phosphate + H(+) + pyruvate = 1-deoxy-D-xylulose 5-phosphate + CO(2)." [EC:2.2.1.7, RHEA:12608]	molecular_function	1-deoxy-D-xylulose-5-phosphate synthase	1	28466086	28471025	8
MTR_8g068265	GO:0008152	metabolic process	"The chemical reactions and pathways, including anabolism and catabolism, by which living organisms transform chemical substances. Metabolic processes typically transform small molecules, but also include macromolecular processes such as DNA repair and replication, and protein synthesis and degradation." [GOC:go_curators, ISBN:0198547684]	biological_process	1-deoxy-D-xylulose-5-phosphate synthase	1	28466086	28471025	8
MTR_8g072010	GO:0005618	cell wall	"The rigid or semi-rigid envelope lying outside the cell membrane of plant, fungal, most prokaryotic cells and some protozoan parasites, maintaining their shape and protecting them from osmotic lysis. In plants it is made of cellulose and, often, lignin; in fungi it is composed largely of polysaccharides; in bacteria it is composed of peptidoglycan; in protozoan parasites such as Giardia species,…	cellular_component	pectinacetylesterase family protein	1	30396122	30399613	8
MTR_8g072010	GO:0071555	cell wall organization	"A process that results in the assembly, arrangement of constituent parts, or disassembly of the cell wall, the rigid or semi-rigid envelope lying outside the cell membrane of plant, fungal and most prokaryotic cells, maintaining their shape and protecting them from osmotic lysis." [GOC:mah]	biological_process	pectinacetylesterase family protein	1	30396122	30399613	8
MTR_8g072010	GO:0005576	extracellular region	"The space external to the outermost structure of a cell. For cells without external protective or external encapsulating structures this refers to space outside of the plasma membrane. This term covers the host cell environment outside an intracellular parasite." [GOC:go_curators]	cellular_component	pectinacetylesterase family protein	1	30396122	30399613	8
MTR_8g072010	GO:0016787	hydrolase activity	"Catalysis of the hydrolysis of various bonds, e.g. C-O, C-N, C-C, phosphoric anhydride bonds, etc. Hydrolase is the systematic name for any enzyme of EC class 3." [ISBN:0198506732]	molecular_function	pectinacetylesterase family protein	1	30396122	30399613	8
MTR_8g074920	GO:0004672	protein kinase activity	"Catalysis of the phosphorylation of an amino acid residue in a protein, usually according to the reaction: a protein + ATP = a phosphoprotein + ADP." [MetaCyc:PROTEIN-KINASE-RXN]	molecular_function	receptor-like kinase theseus protein	1	31673934	31676543	8
MTR_8g074920	GO:0006468	protein phosphorylation	"The process of introducing a phosphate group on to a protein." [GOC:hb]	biological_process	receptor-like kinase theseus protein	1	31673934	31676543	8
MTR_8g074920	GO:0016310	phosphorylation	"The process of introducing a phosphate group into a molecule, usually with the formation of a phosphoric ester, a phosphoric anhydride or a phosphoric amide." [ISBN:0198506732]	biological_process	receptor-like kinase theseus protein	1	31673934	31676543	8
MTR_8g074920	GO:0016301	kinase activity	"Catalysis of the transfer of a phosphate group, usually from ATP, to a substrate molecule." [ISBN:0198506732]	molecular_function	receptor-like kinase theseus protein	1	31673934	31676543	8
MTR_8g074920	GO:0005524	ATP binding	"Interacting selectively and non-covalently with ATP, adenosine 5'-triphosphate, a universally important coenzyme and enzyme regulator." [ISBN:0198506732]	molecular_function	receptor-like kinase theseus protein	1	31673934	31676543	8
MTR_8g074920	GO:0016021	integral component of membrane	"The component of a membrane consisting of the gene products and protein complexes having at least some part of their peptide sequence embedded in the hydrophobic region of the membrane." [GOC:dos, GOC:go_curators]	cellular_component	receptor-like kinase theseus protein	1	31673934	31676543	8
MTR_8g074920	GO:0016020	membrane	"A lipid bilayer along with all the proteins and protein complexes embedded in it an attached to it." [GOC:dos, GOC:mah, ISBN:0815316194]	cellular_component	receptor-like kinase theseus protein	1	31673934	31676543	8
MTR_8g075330	GO:0030246	carbohydrate binding	"Interacting selectively and non-covalently with any carbohydrate, which includes monosaccharides, oligosaccharides and polysaccharides as well as substances derived from monosaccharides by reduction of the carbonyl group (alditols), by oxidation of one or more hydroxy groups to afford the corresponding aldehydes, ketones, or carboxylic acids, or by replacement of one or more hydroxy group(s) by …	molecular_function	glycoside hydrolase family 38 protein	1	31848061	31856341	8
MTR_8g075330	GO:0008152	metabolic process	"The chemical reactions and pathways, including anabolism and catabolism, by which living organisms transform chemical substances. Metabolic processes typically transform small molecules, but also include macromolecular processes such as DNA repair and replication, and protein synthesis and degradation." [GOC:go_curators, ISBN:0198547684]	biological_process	glycoside hydrolase family 38 protein	1	31848061	31856341	8
MTR_8g075330	GO:0016798	hydrolase activity, acting on glycosyl bonds	"Catalysis of the hydrolysis of any glycosyl bond." [GOC:jl]	molecular_function	glycoside hydrolase family 38 protein	1	31848061	31856341	8
MTR_8g075330	GO:0046872	metal ion binding	"Interacting selectively and non-covalently with any metal ion." [GOC:ai]	molecular_function	glycoside hydrolase family 38 protein	1	31848061	31856341	8
MTR_8g075330	GO:0005975	carbohydrate metabolic process	"The chemical reactions and pathways involving carbohydrates, any of a group of organic compounds based of the general formula Cx(H2O)y. Includes the formation of carbohydrate derivatives by the addition of a carbohydrate residue to another molecule." [GOC:mah, ISBN:0198506732]	biological_process	glycoside hydrolase family 38 protein	1	31848061	31856341	8
MTR_8g075330	GO:0006013	mannose metabolic process	"The chemical reactions and pathways involving mannose, the aldohexose manno-hexose, the C-2 epimer of glucose. The D-(+)-form is widely distributed in mannans and hemicelluloses and is of major importance in the core oligosaccharide of N-linked oligosaccharides of glycoproteins." [ISBN:0198506732]	biological_process	glycoside hydrolase family 38 protein	1	31848061	31856341	8
MTR_8g075330	GO:0004559	alpha-mannosidase activity	"Catalysis of the hydrolysis of terminal, non-reducing alpha-D-mannose residues in alpha-D-mannosides." [EC:3.2.1.24]	molecular_function	glycoside hydrolase family 38 protein	1	31848061	31856341	8
MTR_8g075330	GO:0003824	catalytic activity	"Catalysis of a biochemical reaction at physiological temperatures. In biologically catalyzed reactions, the reactants are known as substrates, and the catalysts are naturally occurring macromolecular substances known as enzymes. Enzymes possess specific binding sites for substrates, and are usually composed wholly or largely of protein, but RNA that has catalytic activity (ribozyme) is often als…	molecular_function	glycoside hydrolase family 38 protein	1	31848061	31856341	8
MTR_8g075330	GO:0016787	hydrolase activity	"Catalysis of the hydrolysis of various bonds, e.g. C-O, C-N, C-C, phosphoric anhydride bonds, etc. Hydrolase is the systematic name for any enzyme of EC class 3." [ISBN:0198506732]	molecular_function	glycoside hydrolase family 38 protein	1	31848061	31856341	8
MTR_8g075330	GO:0016021	integral component of membrane	"The component of a membrane consisting of the gene products and protein complexes having at least some part of their peptide sequence embedded in the hydrophobic region of the membrane." [GOC:dos, GOC:go_curators]	cellular_component	glycoside hydrolase family 38 protein	1	31848061	31856341	8
MTR_8g075330	GO:0016020	membrane	"A lipid bilayer along with all the proteins and protein complexes embedded in it an attached to it." [GOC:dos, GOC:mah, ISBN:0815316194]	cellular_component	glycoside hydrolase family 38 protein	1	31848061	31856341	8
MTR_8g075990	GO:0008810	cellulase activity	"Catalysis of the endohydrolysis of (1->4)-beta-D-glucosidic linkages in cellulose, lichenin and cereal beta-D-glucans." [EC:3.2.1.4]	molecular_function	glycosyl hydrolase family 9 protein	1	32142751	32146250	8
MTR_8g075990	GO:0005975	carbohydrate metabolic process	"The chemical reactions and pathways involving carbohydrates, any of a group of organic compounds based of the general formula Cx(H2O)y. Includes the formation of carbohydrate derivatives by the addition of a carbohydrate residue to another molecule." [GOC:mah, ISBN:0198506732]	biological_process	glycosyl hydrolase family 9 protein	1	32142751	32146250	8
MTR_8g075990	GO:0008152	metabolic process	"The chemical reactions and pathways, including anabolism and catabolism, by which living organisms transform chemical substances. Metabolic processes typically transform small molecules, but also include macromolecular processes such as DNA repair and replication, and protein synthesis and degradation." [GOC:go_curators, ISBN:0198547684]	biological_process	glycosyl hydrolase family 9 protein	1	32142751	32146250	8
MTR_8g075990	GO:0016798	hydrolase activity, acting on glycosyl bonds	"Catalysis of the hydrolysis of any glycosyl bond." [GOC:jl]	molecular_function	glycosyl hydrolase family 9 protein	1	32142751	32146250	8
MTR_8g075990	GO:0004553	hydrolase activity, hydrolyzing O-glycosyl compounds	"Catalysis of the hydrolysis of any O-glycosyl bond." [GOC:mah]	molecular_function	glycosyl hydrolase family 9 protein	1	32142751	32146250	8
MTR_8g075990	GO:0003824	catalytic activity	"Catalysis of a biochemical reaction at physiological temperatures. In biologically catalyzed reactions, the reactants are known as substrates, and the catalysts are naturally occurring macromolecular substances known as enzymes. Enzymes possess specific binding sites for substrates, and are usually composed wholly or largely of protein, but RNA that has catalytic activity (ribozyme) is often als…	molecular_function	glycosyl hydrolase family 9 protein	1	32142751	32146250	8
MTR_8g075990	GO:0030245	cellulose catabolic process	"The chemical reactions and pathways resulting in the breakdown of cellulose, a linear beta1-4 glucan of molecular mass 50-400 kDa with the pyranose units in the -4C1 conformation." [GOC:mah, ISBN:0198506732]	biological_process	glycosyl hydrolase family 9 protein	1	32142751	32146250	8
MTR_8g075990	GO:0000272	polysaccharide catabolic process	"The chemical reactions and pathways resulting in the breakdown of a polysaccharide, a polymer of many (typically more than 10) monosaccharide residues linked glycosidically." [CHEBI:18154, GOC:go_curators]	biological_process	glycosyl hydrolase family 9 protein	1	32142751	32146250	8
MTR_8g075990	GO:0016787	hydrolase activity	"Catalysis of the hydrolysis of various bonds, e.g. C-O, C-N, C-C, phosphoric anhydride bonds, etc. Hydrolase is the systematic name for any enzyme of EC class 3." [ISBN:0198506732]	molecular_function	glycosyl hydrolase family 9 protein	1	32142751	32146250	8
MTR_8g075990	GO:0016021	integral component of membrane	"The component of a membrane consisting of the gene products and protein complexes having at least some part of their peptide sequence embedded in the hydrophobic region of the membrane." [GOC:dos, GOC:go_curators]	cellular_component	glycosyl hydrolase family 9 protein	1	32142751	32146250	8
MTR_8g075990	GO:0016020	membrane	"A lipid bilayer along with all the proteins and protein complexes embedded in it an attached to it." [GOC:dos, GOC:mah, ISBN:0815316194]	cellular_component	glycosyl hydrolase family 9 protein	1	32142751	32146250	8
MTR_8g087710	GO:0016020	membrane	"A lipid bilayer along with all the proteins and protein complexes embedded in it an attached to it." [GOC:dos, GOC:mah, ISBN:0815316194]	cellular_component	major intrinsic protein (MIP) family transporter	1	36261986	36264406	8
MTR_8g087710	GO:0055085	transmembrane transport	"The process in which a solute is transported across a lipid bilayer, from one side of a membrane to the other" [GOC:dph, GOC:jid]	biological_process	major intrinsic protein (MIP) family transporter	1	36261986	36264406	8
MTR_8g087710	GO:0016021	integral component of membrane	"The component of a membrane consisting of the gene products and protein complexes having at least some part of their peptide sequence embedded in the hydrophobic region of the membrane." [GOC:dos, GOC:go_curators]	cellular_component	major intrinsic protein (MIP) family transporter	1	36261986	36264406	8
MTR_8g087710	GO:0015267	channel activity	"Enables the energy-independent facilitated diffusion, mediated by passage of a solute through a transmembrane aqueous pore or channel. Stereospecificity is not exhibited but this transport may be specific for a particular molecular species or class of molecules." [GOC:mtg_transport, ISBN:0815340729, TC:1.-.-.-.-]	molecular_function	major intrinsic protein (MIP) family transporter	1	36261986	36264406	8

## Sheet: GO enrichment Biological proces
GO_acc	term_type	Term	queryitem	querytotal	bgitem	bgtotal	pvalue	FDR
GO:0008299	Biological Process	isoprenoid biosynthetic process	11	68	135	37767	2.4e-15	1.2e-13
GO:0006720	Biological Process	isoprenoid metabolic process	11	68	168	37767	2.4e-14	5.9e-13
GO:0008610	Biological Process	lipid biosynthetic process	12	68	439	37767	2.8e-11	4.7e-10
GO:0006629	Biological Process	lipid metabolic process	14	68	841	37767	3.2e-10	4e-09
GO:0044255	Biological Process	cellular lipid metabolic process	12	68	618	37767	1.3e-09	1.3e-08
GO:0044238	Biological Process	primary metabolic process	22	68	8995	37767	0.069	0.44
GO:0044249	Biological Process	cellular biosynthetic process	14	68	4925	37767	0.054	0.44
GO:0009058	Biological Process	biosynthetic process	14	68	5118	37767	0.07	0.44
GO:0008152	Biological Process	metabolic process	24	68	10614	37767	0.12	0.6
GO:0051234	Biological Process	establishment of localization	6	68	1851	37767	0.12	0.6
GO:0051179	Biological Process	localization	6	68	1922	37767	0.13	0.6
GO:0006810	Biological Process	transport	5	68	1846	37767	0.24	0.99
GO:0009987	Biological Process	cellular process	17	68	11684	37767	0.88	1
GO:0050896	Biological Process	response to stimulus	5	68	4057	37767	0.87	1
GO:0044237	Biological Process	cellular metabolic process	16	68	8722	37767	0.51	1

## Sheet: GO enrichment Molecular Functio
GO_acc	term_type	Term	queryitem	querytotal	bgitem	bgtotal	pvalue	FDR
GO:0004311	F	farnesyltranstransferase activity	7	68	12	37767	2.2e-15	7.2e-14
GO:0004659	F	prenyltransferase activity	7	68	42	37767	3.6e-12	5.9e-11
GO:0016765	F	transferase activity, transferring alkyl or aryl (other than methyl) groups	7	68	158	37767	2e-08	2.3e-07
GO:0016787	F	hydrolase activity	12	68	3468	37767	0.02	0.17
GO:0003824	F	catalytic activity	25	68	9638	37767	0.027	0.18
GO:0046914	F	transition metal ion binding	5	68	1618	37767	0.17	0.92
GO:0005488	F	binding	10	68	11258	37767	1	1
GO:0043169	F	cation binding	5	68	2087	37767	0.32	1
GO:0043167	F	ion binding	5	68	2087	37767	0.32	1
GO:0016740	F	transferase activity	7	68	3321	37767	0.39	1
GO:0046872	F	metal ion binding	5	68	1997	37767	0.29	1

## Sheet: GO enrichment Cellular Componen
GO_acc	term_type	Term	queryitem	querytotal	bgitem	bgtotal	pvalue	FDR
GO:0005618	Cellular component	cell wall	5	68	403	37767	0.00085	0.024
GO:0030312	Cellular component	external encapsulating structure	5	68	407	37767	0.00089	0.024
GO:0005623	Cellular component	cell	38	68	15217	37767	0.0068	0.091
GO:0044464	Cellular component	cell part	38	68	15217	37767	0.0068	0.091
GO:0009507	Cellular component	chloroplast	10	68	2740	37767	0.025	0.27
GO:0009536	Cellular component	plastid	10	68	2965	37767	0.039	0.32
GO:0012505	Cellular component	endomembrane system	11	68	3416	37767	0.041	0.32
GO:0044444	Cellular component	cytoplasmic part	16	68	6289	37767	0.091	0.62
GO:0005737	Cellular component	cytoplasm	16	68	6822	37767	0.16	0.93
GO:0043229	Cellular component	intracellular organelle	15	68	8149	37767	0.51	1
GO:0005622	Cellular component	intracellular	16	68	9671	37767	0.7	1
GO:0043227	Cellular component	membrane-bounded organelle	15	68	7622	37767	0.4	1
GO:0043226	Cellular component	organelle	15	68	8155	37767	0.51	1
GO:0016020	Cellular component	membrane	9	68	4068	37767	0.31	1
GO:0043231	Cellular component	intracellular membrane-bounded organelle	15	68	7615	37767	0.4	1
GO:0044424	Cellular component	intracellular part	16	68	9302	37767	0.63	1
