# Supplementary material for: Unified Transcriptomic Signature of Arbuscular Mycorrhiza Colonization in Roots of Medicago truncatula by Integration of Machine Learning, Promoter Analysis, and Direct Merging Meta-Analysis
Source: Front Plant Sci. 2018 Nov 12;9:1550. doi: 10.3389/fpls.2018.01550 (PMC6240842; doi:10.3389/fpls.2018.01550)
Supplement: Supplementary Table 5 — The top 20 highly upregulated meta-genes of successful Arbuscular mycorrhiza (AM) colonization transcriptomic signature on roots of Medicago truncatula, obtained by integration of meta-analysis and machine learning, were used for promoter analysis and common regulator discovery. [file Table_5.XLSX]

## Sheet: Sheet1
	Gene Symbol	Feature ID	Gene Symbol	GSM2516130 quartile	GSM2516131 quartile	GSM2516132 quartile	GSM950680 quartile	GSM950688 quartile	GSM950682 quartile	GSM1078949 quartile	GSM1078951 quartile	GSM1078957 quartile	GSM797965 quartile	GSM797966 quartile	GSM797968 quartile	GSM797967 quartile	GSM797969 quartile	GSM797970 quartile	GSM797972 quartile	GSM797973 quartile	GSM797971 quartile	Standadrdised Average inoculate	Standardised Average non-inoculate	Standarised Difference	Sd inoculation	sd non-inoculation
	MTR_7g077050	Mtr.48947.1.S1_x_at	MTR_7g077050	1.14022	0.91986	0.884154	0.65642	0.0474632	1.30546	0.587542	0.410187	0.489043	1.40264	1.53772	1.21412	1.7033	1.29688	0.790428	-1.02506	-1.00363	-0.888329	0.959029	-0.972341	1.93137	0.465669	0.0735412
	MTR_8g036050	Mtr.39486.1.S1_at	MTR_8g036050	1.89868	1.90588	1.74657	1.41353	0.677721	1.50487	0.955935	0.835042	0.822272	1.78751	1.91964	1.47012	2.1398	1.4703	1.14306	0.105338	0.144658	0.229075	1.44606	0.159691	1.28637	0.464394	0.0632235
	MTR_1g069725	Mtr.31954.1.S1_at	MTR_1g069725	0.0470182	0.371139	0.161975	0.958207	0.221372	0.826813	0.278843	0.289383	0.504049	0.85187	0.994146	0.752163	1.08827	0.88686	0.228895	-0.452031	-0.486362	-0.327188	0.564067	-0.42186	0.985927	0.354861	0.0837668
	MTR_5g094210	Mtr.3366.1.S1_at	MTR_5g094210	-0.132589	-0.142925	-0.206413	0.738846	0.431657	0.839667	0.90028	0.892106	0.886741	-0.535266	-0.508638	-0.476694	-0.585702	-0.653108	-0.464767	-0.793344	-0.921382	-0.810741	0.0655464	-0.841822	0.907368	0.632691	0.0694476
	MTR_2g068950	Mtr.4904.1.S1_at	MTR_2g068950	1.46435	1.33304	1.36031	0.854715	0.505903	0.910319	1.00577	0.918109	0.914725	1.27641	1.13176	0.894912	1.21657	0.93644	1.28901	0.304801	0.39142	0.370287	1.06749	0.355503	0.711987	0.255596	0.0451623
	MTR_8g068050	Mtr.45646.1.S1_at	MTR_8g068050	0.802894	0.630565	0.503857	0.90361	0.532986	1.00496	0.559468	0.551831	0.672627	0.754966	1.12358	0.90342	1.15475	0.961894	0.602866	0.139343	0.030359	0.208212	0.777618	0.125971	0.651647	0.219895	0.0896773
	MTR_3g079620	Mtr.31225.1.S1_at	MTR_3g079620	2.01645	1.85788	1.55405	2.01705	1.10054	2.07688	-0.0824713	-0.088139	-0.0875249	2.0464	2.16896	1.79482	2.19066	1.81552	2.35112	-0.70903	-0.943449	-0.439978	1.51548	-0.697486	2.21296	0.879708	0.251934
	MTR_5g031160	Mtr.37152.1.S1_at	MTR_5g031160	2.22673	2.0988	2.07376	1.85107	0.921546	1.97677	-0.0142635	-0.0529354	-0.0239101	2.31018	2.33155	2.01463	2.43266	2.05645	2.50565	-0.474728	-0.550376	-0.640637	1.64725	-0.555247	2.20249	0.941362	0.0830618
	MTR_7g077110	Mtr.48926.1.S1_x_at	MTR_7g077110	1.68597	1.52364	1.35916	0.942162	0.455205	1.66129	0.852577	0.633027	0.635067	1.68409	1.79358	1.36194	1.91436	1.41214	0.986645	-0.853845	-0.460293	-0.706612	1.26006	-0.673583	1.93364	0.472167	0.198844
	MTR_8g022270	Mtr.46524.1.S1_at	MTR_8g022270	2.37959	2.29987	2.17883	1.84898	1.00694	2.01864	0.715405	0.570541	0.559585	2.16094	2.24813	1.76027	2.35863	1.77434	2.06545	-0.0897981	-0.217437	-0.0476033	1.72974	-0.11828	1.84802	0.669586	0.0884269
	MTR_5g045470	Mtr.35511.1.S1_at	MTR_5g045470	2.95527	2.82214	2.65043	2.60189	1.96603	2.76679	2.11185	1.93949	2.06545	2.80809	2.91077	2.65433	2.98831	2.62111	2.70244	0.834664	0.453398	1.13312	2.57096	0.807061	1.7639	0.364503	0.340702
	MTR_3g045440	Mtr.31237.1.S1_at	MTR_3g045440	0.687696	1.02109	0.797238	1.60021	1.01905	1.65142	0.341925	0.27112	0.331548	1.31692	1.75148	1.41805	1.49914	1.07999	1.02598	-0.560514	-0.75714	-0.645709	1.05419	-0.654454	1.70864	0.491884	0.0986043
	MTR_2g481150	Mtr.16773.1.S1_x_at	MTR_2g481150	1.87611	1.58535	1.96513	1.79374	0.80904	1.48897	1.09739	1.12661	1.12831	0.138623	0.354551	0.684882	-0.0223142	0.772279	1.05259	-0.473691	-0.739423	-0.533585	1.05675	-0.582233	1.63898	0.615197	0.139386
	MTR_4g081190	Mtr.44070.1.S1_at	MTR_4g081190	1.34301	1.21182	1.20817	0.868083	0.326278	0.955781	0.262611	0.167219	0.19292	1.48793	1.66373	1.16952	1.74055	1.14716	1.47831	-0.604588	-0.483327	-0.407022	1.01487	-0.498312	1.51319	0.539223	0.0996318
	MTR_6g043700	Mtr.36021.1.S1_at	MTR_6g043700	0.280239	-0.0753212	0.306197	0.498867	0.300774	1.53548	-0.0337265	0.0228831	0.0171507	1.96102	2.0081	1.40544	2.08085	1.43935	1.11119	-0.766644	-0.575672	-0.349279	0.857232	-0.563865	1.4211	0.81696	0.208933
	MTR_5g018610	Mtr.29593.1.S1_at	MTR_5g018610	2.46831	2.31482	2.35628	1.54578	0.979306	1.709	1.05911	1.03316	1.02864	2.36051	2.35328	1.86761	2.53447	1.88725	2.19362	0.509577	0.372371	0.508331	1.84608	0.463426	1.38265	0.585206	0.0788586
	MTR_4g069810	Mtr.41019.1.S1_at	MTR_4g069810	1.81874	1.57749	1.23668	1.12902	1.8804	1.92489	2.29532	2.29605	2.28872	1.40941	1.14878	1.65858	1.19174	1.54066	1.80069	0.317108	0.465377	0.124764	1.67981	0.302416	1.3774	0.41291	0.170781
	MTR_6g079630	Mtr.12881.1.S1_at	MTR_6g079630	0.751771	0.511507	0.831147	0.704519	0.727047	1.76207	0.114052	0.21705	0.222132	2.41369	2.34182	1.75439	2.40868	1.78203	1.57885	-0.0343109	-0.097557	-0.151862	1.20805	-0.0945768	1.30263	0.833416	0.0588324
	MTR_6g006990	Mtr.42981.1.S1_s_at	MTR_6g006990	0.753884	0.666403	0.374495	0.959133	0.0585942	0.864851	-0.33007	0.608225	0.333793	1.20638	1.29824	0.640954	1.55319	0.676185	1.25884	-0.522864	-0.524622	-0.638274	0.728206	-0.56192	1.29013	0.497562	0.0661302
	MTR_7g092620	Mtr.14172.1.S1_at	MTR_7g092620	1.35672	1.14363	0.916382	1.23529	0.432743	1.31383	0.0718261	-0.0129553	0.114052	1.23403	1.45961	1.0088	1.52394	1.07349	1.12971	-0.260929	-0.308924	-0.294225	0.933407	-0.288026	1.22143	0.52094	0.0245903
