# Supplementary material for: Unified Transcriptomic Signature of Arbuscular Mycorrhiza Colonization in Roots of Medicago truncatula by Integration of Machine Learning, Promoter Analysis, and Direct Merging Meta-Analysis
Source: Front Plant Sci. 2018 Nov 12;9:1550. doi: 10.3389/fpls.2018.01550 (PMC6240842; doi:10.3389/fpls.2018.01550)
Supplement: Supplementary Table 6 — Transcription factors matrix families that have enriched binding sites on promoter regions of the top 20 upregulated genes during successful Arbuscular mycorrhiza (AM) colonization according to common TFs analysis of MatInspector tool. Transcription factor Matrix similarity was set to >0.95. [file Table_6.XLS]

## Sheet: Common TFs Summary Table
Matrix Family	p-value for common (master) TF	Match Total	Common to #sequences	MTR_3g045440	MTR_2g068950	MTR_2g481150	MTR_8g022270	MTR_7g077110	MTR_5g018610	MTR_7g092620	MTR_4g081190	MTR_1g069725	MTR_5g045470	MTR_4g069810	MTR_8g036050	MTR_8g068050	MTR_6g043700	MTR_3g079620	MTR_7g077050	MTR_6g079630	MTR_5g031160	MTR_6g006990	MTR_5g094210
P$FLO2	2.04538e-05	71	20	2	4	3	7	3	1	3	5	7	3	4	4	2	2	2	2	1	2	12	2
P$PCDR	3.10193e-05	66	20	4	4	1	4	4	2	5	6	4	3	2	1	3	1	6	2	1	5	6	2
P$SEF3	0.000271404	21	14	4	2	1	1	1	0	2	1	1	0	0	2	1	0	1	0	1	2	0	1
P$TERE	0.000345297	42	18	0	4	4	5	2	1	1	2	3	1	4	3	1	1	2	2	2	1	3	0
P$ASRC	0.000432195	103	20	5	10	3	11	3	7	9	3	4	1	5	8	3	2	9	3	4	1	11	1
P$CARM	0.000613479	42	17	3	2	0	5	1	0	2	6	1	0	2	1	4	1	1	1	2	1	7	2
P$TOEF	0.00169759	56	20	3	5	1	5	2	3	3	2	4	2	5	2	2	1	2	2	6	2	3	1
P$SEF4	0.00204228	24	13	1	4	1	3	0	1	0	3	1	1	2	0	1	0	2	0	0	3	1	0
P$LREM	0.00275425	104	20	7	9	3	11	4	2	11	8	2	2	6	6	6	3	6	3	1	4	9	1
P$MYBL	0.00282506	293	20	13	20	6	53	6	10	21	28	10	6	12	10	15	2	20	7	4	18	26	6
P$CAAT	0.00316799	92	19	3	11	0	17	3	3	4	10	6	6	2	4	2	3	5	1	3	1	7	1
P$GTBX	0.00681278	454	20	22	60	10	61	7	16	26	27	24	14	26	12	22	8	22	7	11	16	53	10
P$WOXF	0.00939685	73	18	4	6	1	9	2	1	6	7	5	0	4	4	3	2	4	5	3	2	5	0
P$OPAQ	0.0104106	86	20	7	10	1	11	1	1	8	9	2	3	3	3	3	1	3	2	5	2	9	2
P$STKM	0.0110464	54	16	0	10	2	5	4	3	3	1	2	3	4	0	4	0	2	3	0	3	4	1
P$AHBP	0.0120648	479	20	13	54	6	59	10	19	21	43	30	15	35	22	19	12	36	7	10	17	44	7
P$KAN1	0.0121577	153	20	3	15	1	31	1	7	9	15	3	6	11	9	6	7	5	1	5	6	8	4
P$RAV5	0.0142767	19	11	1	0	0	3	1	0	2	2	0	1	0	1	0	1	2	0	0	1	4	0
P$MYBS	0.0144417	181	20	8	16	1	35	6	4	8	23	2	4	9	9	5	8	11	3	7	8	13	1
P$MYCS	0.0146449	10	9	0	0	0	1	2	1	0	1	0	0	0	0	1	0	1	1	0	1	1	0
P$CCAF	0.0153516	257	20	14	22	9	40	5	6	13	21	5	2	13	14	10	17	14	2	11	11	27	1
P$MADS	0.0153516	195	20	7	18	3	31	1	2	11	14	7	3	15	3	17	13	9	2	5	6	26	2
P$DOFF	0.0158666	214	20	12	22	6	32	5	4	11	22	6	4	14	11	19	6	9	4	2	7	17	1
P$MIIG	0.0160984	153	20	6	10	5	25	5	6	6	9	7	4	10	8	13	2	5	4	7	3	13	5
P$HMGF	0.0170128	41	15	0	5	3	6	1	1	0	2	0	1	7	2	2	2	2	0	3	2	2	0
P$L1BX	0.0176859	154	20	7	25	5	23	4	4	8	7	4	4	6	7	8	2	9	4	4	6	15	2
P$PSPE	0.0209849	38	16	1	1	1	6	2	0	2	6	2	1	2	0	2	0	2	2	1	1	6	0
P$SPF1	0.0260634	66	18	0	6	3	3	5	2	1	7	3	0	5	1	4	4	8	1	2	2	7	2
P$TEFB	0.0300829	32	15	0	7	0	3	2	0	1	1	1	0	0	3	1	1	3	2	1	2	2	2
P$GAPB	0.0358783	46	17	0	2	2	8	0	1	2	6	0	1	5	2	2	1	2	1	1	2	6	2
P$AREF	0.0442809	23	11	1	0	0	4	0	2	1	3	0	1	0	0	0	0	2	0	3	2	3	1
P$NTMF	0.0664845	93	19	0	7	2	12	1	1	11	13	2	4	5	1	12	2	7	1	3	3	5	1
P$IDDF	0.0864064	50	15	5	7	0	7	0	4	3	1	0	2	3	2	2	1	4	0	0	1	7	1
P$EINL	0.096717	55	15	1	0	0	13	0	1	2	8	2	1	7	2	2	2	2	0	2	0	9	1
P$LEGB	0.101411	50	15	1	9	4	5	2	4	2	3	4	0	1	4	0	0	4	2	0	1	4	0
P$WBXF	0.107741	101	19	3	10	0	17	2	3	7	10	1	4	3	6	6	3	8	2	2	4	9	1
P$CNAC	0.111309	56	15	0	4	3	10	0	0	2	13	2	3	3	2	2	1	0	0	1	4	5	1
P$AHLF	0.119817	95	17	6	10	2	19	0	5	4	6	4	1	7	7	1	7	2	0	5	1	8	0
P$ZFAT	0.152241	44	16	2	4	1	6	1	1	2	2	0	0	6	2	0	1	5	2	0	2	4	3
P$CE1F	0.156774	18	11	2	0	1	4	1	0	0	0	1	0	2	1	2	1	0	1	0	2	0	0
P$EPFF	0.178024	10	7	2	1	0	1	0	0	0	3	0	0	0	1	0	0	0	0	0	1	1	0
P$CDC5	0.187192	1	1	0	0	0	1	0	0	0	0	0	0	0	0	0	0	0	0	0	0	0	0
P$TALE	0.198532	7	5	0	0	0	3	0	0	1	1	0	0	0	0	0	0	0	0	1	0	0	1
P$SRSF	0.233867	21	8	0	2	2	6	0	0	2	3	0	2	0	0	0	0	0	0	2	2	0	0
P$SWNS	0.252714	86	16	4	14	0	10	0	0	7	13	2	3	3	2	5	6	3	3	1	2	8	0
P$TELO	0.257813	27	13	0	6	0	2	2	0	0	2	1	0	0	2	1	3	1	1	3	2	1	0
P$SLIM	0.262382	9	8	1	1	0	1	0	1	1	0	0	0	1	0	0	2	0	0	0	0	1	0
P$DPBF	0.288225	8	6	1	0	0	2	0	2	0	0	0	0	0	0	0	0	1	0	1	0	1	0
P$CE3S	0.288685	1	1	0	0	0	1	0	0	0	0	0	0	0	0	0	0	0	0	0	0	0	0
P$FORC	0.309609	8	7	1	0	1	2	1	0	0	0	0	0	0	1	0	1	1	0	0	0	0	0
P$NCS3	0.322797	6	5	0	0	0	0	0	1	0	1	1	0	0	0	0	0	0	0	2	1	0	0
P$NCS1	0.348609	52	17	2	2	1	9	0	5	1	6	1	3	4	3	2	1	2	0	2	1	7	0
P$PSRE	0.348739	41	14	2	3	1	5	0	2	3	2	0	1	0	2	0	2	5	0	0	2	10	1
P$DREB	0.349031	58	18	4	4	1	10	2	1	2	3	1	4	8	5	1	2	0	0	1	3	3	3
P$TODS	0.353274	50	15	1	2	0	8	1	1	2	8	4	0	2	3	2	0	4	0	0	3	6	3
P$VRES	0.365315	7	7	0	1	0	1	1	0	0	1	1	0	0	0	0	0	0	1	0	0	1	0
P$LFYB	0.372331	16	9	0	1	0	4	0	0	1	1	2	0	0	0	0	0	2	1	2	2	0	0
P$ARF3	0.415893	23	13	1	1	0	5	1	0	2	1	0	1	1	2	0	1	0	0	0	4	1	2
P$WTBX	0.446444	30	14	1	4	1	8	0	1	1	1	1	0	2	3	1	0	1	0	0	0	4	1
P$SUCB	0.456064	71	16	5	12	2	8	0	5	3	6	5	0	4	3	4	2	1	0	3	2	6	0
P$AGP1	0.458498	20	8	0	6	0	3	0	0	0	2	0	2	0	0	2	2	0	0	0	2	1	0
P$JARE	0.467169	46	15	2	3	1	9	2	4	0	1	4	1	7	0	2	0	5	0	2	2	1	0
P$MSAE	0.475134	29	15	2	1	0	3	1	1	1	7	2	0	0	2	1	1	0	1	1	3	2	0
P$SALT	0.495877	10	8	1	1	0	1	1	0	0	0	0	0	0	0	3	0	1	1	0	0	1	0
P$HEAT	0.49717	129	18	5	14	0	25	1	6	6	12	7	5	5	6	7	4	9	1	3	4	9	0
P$GARP	0.568257	63	16	1	10	0	12	2	3	2	2	0	2	1	0	3	2	9	1	2	3	8	0
P$ABRE	0.577559	25	12	3	1	1	4	2	2	2	0	2	1	2	0	0	0	1	0	0	0	4	0
P$REMF	0.605471	32	11	0	0	0	11	3	0	3	2	0	1	2	0	2	0	1	3	0	0	3	1
P$BRRE	0.605625	12	10	0	3	0	1	1	0	1	0	0	0	1	0	0	0	1	1	0	1	1	1
P$PALA	0.605829	4	4	0	0	0	0	0	0	0	1	0	1	0	0	1	0	0	0	0	1	0	0
P$GCCF	0.633952	33	13	0	1	0	10	1	0	2	2	2	3	0	0	2	1	2	0	1	3	0	3
P$AP2L	0.662655	23	13	1	0	1	3	1	2	0	1	0	0	2	1	1	1	0	0	2	3	4	0
P$URNA	0.669789	7	5	1	0	0	3	0	0	0	0	0	0	0	0	0	1	1	0	0	0	0	1
P$IDRS	0.69695	2	2	0	0	0	0	0	0	0	0	0	0	0	0	1	0	0	0	0	1	0	0
P$PNRE	0.759952	42	14	5	3	2	1	0	0	3	4	1	0	2	4	3	3	4	0	4	0	3	0
P$TDTF	0.780734	7	7	0	0	0	1	1	0	1	1	0	0	1	0	0	1	0	1	0	0	0	0
P$TCPF	0.7869	13	9	1	0	0	3	1	0	0	0	1	0	0	2	0	0	1	2	0	1	1	0
P$IBOX	0.795944	114	17	6	16	0	17	3	5	6	13	2	0	2	7	2	4	8	1	4	7	11	0
P$NCS2	0.814704	21	9	0	2	0	4	0	1	2	2	0	0	0	2	0	0	3	0	2	0	3	0
P$ROOT	0.886681	9	8	1	1	0	1	0	0	0	1	0	0	0	1	0	0	1	0	0	1	2	0
P$NACF	0.911758	73	19	5	4	1	11	1	1	6	8	1	5	1	5	3	3	3	0	1	6	7	1
P$GAGA	0.928842	28	7	0	2	0	2	0	0	0	1	0	2	0	3	0	0	0	0	2	0	16	0
P$EREF	0.93917	9	7	1	1	0	0	0	1	0	1	0	0	0	1	0	0	0	0	3	1	0	0
P$GBOX	0.948376	56	16	5	5	1	8	2	2	5	5	2	3	4	3	0	0	1	1	0	4	5	0
P$E2FF	0.949378	4	4	0	0	0	1	0	0	0	1	0	1	0	0	1	0	0	0	0	0	0	0
P$ERSE	0.950367	4	3	1	0	0	2	0	0	0	0	0	1	0	0	0	0	0	0	0	0	0	0
P$MYCL	0.961447	92	16	7	6	1	13	2	4	8	8	1	0	9	4	7	0	7	0	0	2	9	4
P$SCAP	0.961525	20	11	0	2	0	2	2	0	1	2	2	0	3	2	0	0	0	0	1	0	2	1
P$SBPD	0.984036	26	11	3	1	0	4	0	1	1	7	0	0	0	2	1	1	0	0	0	1	4	0
P$PREM	0.989443	4	3	0	0	0	2	1	0	1	0	0	0	0	0	0	0	0	0	0	0	0	0
P$LICM	0.990063	5	4	0	2	0	1	0	0	0	1	1	0	0	0	0	0	0	0	0	0	0	0
P$HOCT	0.993241	2	2	0	0	0	0	0	0	0	0	1	0	0	0	0	0	0	0	0	1	0	0
P$OCSE	0.996993	23	12	3	2	0	3	1	0	3	2	1	2	1	2	0	0	0	0	0	2	1	0
P$LBDF	0.997493	3	3	0	0	0	1	0	0	0	0	0	0	0	1	0	0	0	0	0	0	0	1
P$CGCG	0.999869	5	4	0	2	1	1	0	0	0	1	0	0	0	0	0	0	0	0	0	0	0	0
