# Supplementary material for: Unified Transcriptomic Signature of Arbuscular Mycorrhiza Colonization in Roots of Medicago truncatula by Integration of Machine Learning, Promoter Analysis, and Direct Merging Meta-Analysis
Source: Front Plant Sci. 2018 Nov 12;9:1550. doi: 10.3389/fpls.2018.01550 (PMC6240842; doi:10.3389/fpls.2018.01550)
Supplement: Supplementary Table 7 — High correspondence between independent RNA-seq data of Arbuscular mycorrhiza (AM) colonization in Medicago truncatula and the identified AM colonization signature in this study, derived by integration of meta-analysis and supervised attribute weighting models. [file Table_7.XLSX]

## Sheet: Sheet2
Meta-analysis result			Study 1 Inoculated			Study 2 Inoculated			Study 3 Inoculated			Study 4 Inoculated			Study 4 Inoculated			Study 4 Non-inoculated								RNA seq result			AM-inoculated - RPKM				Non-inoculated- RPKM
Feature ID	Gene Symbol	Note	Avrage	STDV	STE	Avrage	STDV	STE	Avrage	STDV	STE	Avrage	STDV	STE	Avrage	STDV	STE	Avrage	STDV	STE	Average inoculate	Sd inoculation	Average non-inoculate	sd non-inoculation	Difference	Name	AM-inoculated vs. Non-inoculated - Fold change	AM-inoculated vs. Non-inoculated - FDR p-value	Avrage	STDV	STE	Non-inoculated rep1 (GE) - RPKM	STDV	STE
Mtr.2881.1.S1_at	MTR_1g115230	prolyl oligopeptidase family protein	1.24302	0.313999	0.181288	0.649034	0.135533	0.07825	0.503909	0.0286463	0.0165389	0.759047	0.0609831	0.0352086	0.728474	0.209797	0.121126	0.275117	0.0323289	0.0186651	0.776697	0.30041	0.275117	0.0323289	0.501579	MTR_1g115230	1.72909	4.68867e-05	16.9809	3.90662	2.25549	9.29605	0.578246	0.33385
Mtr.32748.1.S1_at	MTR_3g078730	L-ascorbate oxidase	0.635859	0.179101	0.103404	-0.528651	0.0985117	0.0568758	-0.40548	0.0629519	0.0363453	-0.383603	0.0768095	0.044346	-0.353644	0.107797	0.0622367	-0.764726	0.0414763	0.0239464	-0.207104	0.450746	-0.764726	0.0414763	0.557622	MTR_3g078730	2.03222	0.379527	0.747049	0.187049	0.107993	0.580111	0.196046	0.113187
Mtr.24165.1.S1_at	MTR_8g074920	receptor-like kinase theseus protein	0.982912	0.00900397	0.00519845	1.38201	0.297021	0.171485	0.905735	0.00637579	0.00368106	1.34117	0.106287	0.0613646	1.37911	0.15578	0.0899398	0.695346	0.106238	0.0613365	1.19819	0.254157	0.695346	0.106238	0.502843	MTR_8g074920	2.26605	6.11808e-11	21.3214	5.07371	2.92931	9.60803	0.583948	0.337143
Mtr.47492.1.S1_at	MTR_3g057970	cytochrome P450 family 71 protein	1.08619	0.162109	0.0935939	1.3248	0.373171	0.21545	0.70748	0.00516179	0.00298016	1.08085	0.125402	0.0724008	1.09574	0.0537065	0.0310074	0.453142	0.0490289	0.0283068	1.05901	0.261683	0.453142	0.0490289	0.605869	MTR_3g057970	2.87432	1.73651e-09	4.92452	1.18918	0.686575	1.89539	0.181186	0.104608
Mtr.15928.1.S1_at	MTR_3g115940	seven transmembrane MLO family protein	1.64433	0.209814	0.121136	1.53161	0.108374	0.06257	1.29385	0.0383321	0.0221311	1.53239	0.113693	0.0656406	1.49103	0.258978	0.149521	0.658251	0.112037	0.0646849	1.49864	0.183383	0.658251	0.112037	0.840392	MTR_3g115940	2.8997	0	29.916	9.55796	5.51829	10.1858	0.540722	0.312186
Mtr.11507.1.S1_at	MTR_5g092150	cytochrome P450 family protein	1.65982	0.125465	0.0724375	1.53485	0.198207	0.114435	1.56743	0.00846918	0.00488968	1.87265	0.0444182	0.0256448	1.91408	0.364449	0.210415	1.09382	0.0707966	0.0408744	1.70977	0.230631	1.09382	0.0707966	0.615946	MTR_5g092150	3.15835	0	18.8743	5.78968	3.34268	5.46566	1.06646	0.615719
Mtr.25905.1.S1_s_at	MTR_6g015020	biotin carboxyl carrier acetyl-CoA carboxylase	1.75262	0.132809	0.0766772	1.58395	0.188157	0.108633	1.28536	0.0310854	0.0179471	1.69408	0.0514763	0.0297198	1.48106	0.166274	0.0959985	0.965078	0.0620968	0.0358516	1.55941	0.203636	0.965078	0.0620968	0.594335	MTR_6g015020	3.16317	0	60.0662	22.5914	13.0432	17.7652	2.17368	1.25498
Mtr.47494.1.S1_at	MTR_3g058000	cytochrome P450 family 71 protein	0.541625	0.0868497	0.0501427	0.531978	0.0383192	0.0221236	0.0335581	0.0480192	0.0277239	-0.0144822	0.0583686	0.0336991	0.92381	0.252937	0.146033	-0.446618	0.125789	0.0726241	0.403298	0.379004	-0.446618	0.125789	0.849915	MTR_3g058000	3.16705	1.31245e-09	10.3495	4.43514	2.56063	3.28982	0.644516	0.372111
Mtr.43947.1.S1_at	MTR_6g029180	AP2 domain class transcription factor	1.38966	0.0340865	0.0196799	1.40345	0.131253	0.0757792	1.76021	0.0538309	0.0310793	1.72317	0.0821778	0.0474454	1.63836	0.205167	0.118453	0.815182	0.0811062	0.0468267	1.58297	0.191137	0.815182	0.0811062	0.767789	MTR_6g029180	3.2677	0	15.1784	3.66371	2.11524	4.22332	0.53501	0.308888
Mtr.38546.1.S1_at	MTR_2g461970	alpha-1,4-glucan-protein synthase [UDP-forming]-like protein	1.92373	0.258897	0.149475	1.96027	0.205399	0.118587	1.78064	0.0213738	0.0123401	2.18591	0.140621	0.0811876	1.83678	0.0708139	0.0408844	1.12204	0.0701795	0.0405182	1.93747	0.200074	1.12204	0.0701795	0.815423	MTR_2g461970	3.44669	0	52.9374	20.4991	11.8352	14.558	0.86152	0.497399
Mtr.23876.1.S1_at	MTR_7g080180	serine carboxypeptidase-like protein	1.89664	0.16834	0.0971914	1.4375	0.197654	0.114116	1.49219	0.0489493	0.0282609	1.93637	0.0842678	0.048652	1.82048	0.21023	0.121376	1.12928	0.0979467	0.0565496	1.71663	0.253754	1.12928	0.0979467	0.587358	MTR_7g080180	3.64018	8.67237e-11	13.1665	5.82282	3.36181	4.5134	1.08159	0.624454
Mtr.37204.1.S1_at	MTR_1g115195	glutathione S-transferase	1.36933	0.148627	0.0858098	1.29902	0.181375	0.104717	0.736037	0.0445786	0.0257375	1.7123	0.140451	0.0810895	0.970819	0.180366	0.104134	0.259995	0.276357	0.159555	1.2175	0.37033	0.259995	0.276357	0.957506	MTR_1g115195	3.66575	9.26897e-12	25.4599	12.3233	7.11487	6.12587	0.637641	0.368142
Mtr.16214.1.S1_at	MTR_4g129010	tyrosine kinase family protein	1.25492	0.150965	0.0871595	1.41385	0.522348	0.301578	0.898215	0.0734157	0.0423866	1.66908	0.172886	0.0998156	1.584	0.0775589	0.0447787	0.625972	0.105167	0.0607182	1.36401	0.357801	0.625972	0.105167	0.73804	MTR_4g129010	3.84604	0	31.762	10.2582	5.92256	9.83163	1.4297	0.825438
Mtr.47098.1.S1_at	MTR_7g098230	peptide transporter 1	0.710277	0.227576	0.131391	0.470294	0.371476	0.214472	1.02291	0.0250039	0.014436	0.814149	0.138308	0.0798523	1.03989	0.093593	0.054036	-0.329927	0.0297997	0.0172049	0.811505	0.281222	-0.329927	0.0297997	1.14143	MTR_7g098230	3.89113	4.18346e-08	2.64062	0.855383	0.493855	0.773047	0.147321	0.085056
Mtr.46870.1.S1_at	MTR_8g018650	seed linoleate 9S-lipoxygenase	2.73492	0.167694	0.0968182	2.15633	0.254833	0.147128	2.76356	0.0394518	0.0227775	2.30238	0.205697	0.118759	2.15759	0.114507	0.0661109	1.33209	0.111525	0.0643893	2.42296	0.317155	1.33209	0.111525	1.09087	MTR_8g018650	3.97509	0	51.9971	22.3707	12.9157	14.9034	2.94851	1.70232
Mtr.9667.1.S1_at	MTR_5g026730	zinc finger, C3HC4 type (RING finger) protein	0.892299	0.0789879	0.0456037	0.532809	0.447916	0.258604	-0.15979	0.00221654	0.00127972	0.788358	0.121952	0.0704093	0.470186	0.0825809	0.0476781	-0.568567	0.0353361	0.0204013	0.504772	0.420867	-0.568567	0.0353361	1.07334	MTR_5g026730	4.04884	1.38345e-06	6.2737	2.73954	1.58168	1.48633	0.0737825	0.0425984
Mtr.45646.1.S1_at	MTR_8g068050	lectin receptor kinase	0.645772	0.150097	0.0866588	0.813853	0.24846	0.143449	0.594642	0.067645	0.0390549	1.0111	0.222362	0.128381	0.822727	0.192636	0.111219	0.125971	0.0896773	0.0517752	0.777618	0.219895	0.125971	0.0896773	0.651647	MTR_8g068050	4.24261	0	5.70493	1.99982	1.1546	1.36407	0.085203	0.049192
Mtr.47463.1.S1_at	MTR_2g089100	GRAS family transcription factor	0.410141	0.283315	0.163572	0.692693	0.189132	0.109195	0.521575	0.00596557	0.00344422	0.972214	0.123763	0.0714544	0.884583	0.111778	0.0645348	-0.0991775	0.153074	0.0883776	0.696241	0.261833	-0.0991775	0.153074	0.795419	MTR_2g089100	4.31314	0	6.98008	2.32808	1.34412	1.81007	0.183512	0.105951
Mtr.47977.1.S1_at	MTR_1g050550	MFS transporter	0.879403	0.0843213	0.0486829	0.479151	0.224887	0.129839	0.38018	0.0509431	0.029412	0.549318	0.0734811	0.0424243	0.54197	0.115717	0.0668094	-0.222627	0.0618531	0.0357109	0.566004	0.203818	-0.222627	0.0618531	0.788631	MTR_1g050550	4.45604	0	6.74574	2.46922	1.4256	1.81688	0.279272	0.161238
Mtr.12033.1.S1_at	MTR_7g112963	epoxide hydrolase	1.68255	0.151414	0.0874189	1.26549	0.245508	0.141744	0.903471	0.0580821	0.0335337	1.73306	0.0677577	0.0391199	1.3732	0.108473	0.0626269	0.611797	0.14244	0.0822375	1.39155	0.335212	0.611797	0.14244	0.779755	MTR_7g112963	4.78343	0	8.97857	3.75215	2.16631	1.3239	0.457787	0.264303
Mtr.42828.1.S1_at	MTR_6g027840	ankyrin repeat RF-like protein, putative	1.8661	0.124207	0.0717107	1.92942	0.282857	0.163308	1.42324	0.112434	0.0649138	2.27877	0.176253	0.10176	2.0026	0.0884689	0.0510776	0.839289	0.127494	0.0736084	1.90003	0.321145	0.839289	0.127494	1.06074	MTR_6g027840	4.79159	0	31.4543	12.7664	7.37071	6.95625	0.631383	0.364529
Mtr.31291.1.S1_at	MTR_5g019460	geranylgeranyl pyrophosphate synthase	1.51549	0.245357	0.141657	1.71507	0.161585	0.0932914	1.68378	0.066652	0.0384816	1.78795	0.116404	0.0672059	1.72272	0.0185861	0.0107307	1.17232	0.0327333	0.0188986	1.685	0.154521	1.17232	0.0327333	0.512679	MTR_5g019460	5.02282	0	33.1459	12.967	7.48651	6.62821	1.11842	0.645723
Mtr.32580.1.S1_at	MTR_8g075330	glycoside hydrolase family 38 protein	1.22048	0.0630984	0.0364299	0.479293	0.258132	0.149032	0.143232	0.0489418	0.0282566	1.20707	0.167255	0.0965646	0.834132	0.273301	0.15779	-0.220271	0.0813661	0.0469768	0.776841	0.461126	-0.220271	0.0813661	0.997113	MTR_8g075330	5.10251	0	17.5625	7.29932	4.21427	3.4198	0.0769451	0.0444243
Mtr.43585.1.S1_at	MTR_8g068265	1-deoxy-D-xylulose-5-phosphate synthase	1.73111	0.203657	0.117582	1.72937	0.308636	0.178191	1.80998	0.00167574	0.000967491	1.80856	0.0925286	0.0534214	1.88652	0.120021	0.0692941	1.22002	0.0961892	0.0555349	1.79311	0.16276	1.22002	0.0961892	0.57309	MTR_8g068265	5.18233	0	25.733	10.6575	6.15309	4.36612	0.763941	0.441062
Mtr.42519.1.S1_at	MTR_7g105560	short chain dehydrogenase	1.71889	0.232195	0.134058	1.68604	0.237078	0.136877	1.57585	0.0286752	0.0165556	1.86427	0.133773	0.0772337	1.72198	0.0433375	0.0250209	1.02199	0.0470078	0.02714	1.71341	0.166697	1.02199	0.0470078	0.691419	MTR_7g105560	6.36614	1.0008e-08	7.75125	4.37211	2.52424	1.05583	0.449145	0.259314
Mtr.44918.1.S1_at	MTR_7g082660	plastid movement impaired-like protein	0.260442	0.0233985	0.0135091	-0.113361	0.0674807	0.03896	0.00845214	0.00915958	0.00528829	0.30011	0.119433	0.0689549	0.207686	0.306643	0.177041	-0.524298	0.191669	0.11066	0.132666	0.207848	-0.524298	0.191669	0.656963	MTR_7g082660	6.88036	0	4.54915	2.02543	1.16938	0.555285	0.0982952	0.0567507
Mtr.11343.1.S1_at	MTR_1g471050	beta-carotene isomerase D27	1.96408	0.181893	0.105016	2.14149	0.129193	0.0745896	2.17172	0.0202667	0.011701	2.18882	0.0667772	0.0385538	2.29538	0.242114	0.139785	1.59277	0.108948	0.0629014	2.1523	0.168968	1.59277	0.108948	0.559528	MTR_1g471050	7.17985	0	46.0304	22.0067	12.7056	5.37877	2.46791	1.42485
Mtr.45966.1.S1_at	MTR_3g083630	squalene/phytoene synthase	1.78447	0.135591	0.0782835	2.00066	0.287701	0.166105	1.85327	0.0178215	0.0102893	2.3346	0.0829321	0.0478809	2.2507	0.206859	0.11943	1.22582	0.166352	0.0960435	2.04474	0.267347	1.22582	0.166352	0.818916	MTR_3g083630	9.36633	0	70.8061	33.7052	19.4597	7.34027	0.126068	0.0727857
Mtr.39486.1.S1_at	MTR_8g036050	4-hydroxy-tetrahydrodipicolinate synthase	1.85038	0.0899677	0.0519429	1.19871	0.453493	0.261824	0.871083	0.0737605	0.0425857	1.94899	0.177968	0.10275	1.36116	0.188881	0.10905	0.159691	0.0632235	0.0365021	1.44606	0.464394	0.159691	0.0632235	1.28637	MTR_8g036050	9.73132	0	20.7707	10.1636	5.86793	2.03953	0.14208	0.0820297
Mtr.14172.1.S1_at	MTR_7g092620	cytochrome P450 family protein	1.13891	0.220208	0.127137	0.993954	0.487607	0.28152	0.0576411	0.0646812	0.0373437	1.40586	0.152249	0.087901	1.07067	0.0605042	0.0349321	-0.288026	0.0245903	0.0141972	0.933407	0.52094	-0.288026	0.0245903	1.22143	MTR_7g092620	10.1429	0	15.3973	7.55506	4.36192	1.81944	0.322982	0.186474
Mtr.12881.1.S1_at	MTR_6g079630	chitinase	0.698142	0.166432	0.0960893	1.06455	0.604181	0.348824	0.184411	0.0609857	0.0352101	2.38806	0.0401286	0.0231683	1.70509	0.110197	0.0636224	-0.0945768	0.0588324	0.0339669	1.20805	0.833416	-0.0945768	0.0588324	1.30263	MTR_6g079630	11.0533	0	12.5349	5.79816	3.34757	1.35979	0.285169	0.164643
Mtr.20266.1.S1_at	MTR_1g098300	cyclin-dependent kinase	1.03243	0.164813	0.0951545	0.513204	0.379105	0.218876	-0.0514287	0.00971079	0.00560653	1.01874	0.144376	0.0833553	0.885118	0.223138	0.128829	-0.366128	0.0610207	0.0352303	0.679613	0.464045	-0.366128	0.0610207	1.04574	MTR_1g098300	11.4753	0	5.77939	2.81809	1.62703	0.58168	0.1083	0.0625271
Mtr.31954.1.S1_at	MTR_1g069725	GRAS family transcription factor	0.193377	0.164326	0.0948739	0.668798	0.393012	0.226905	0.357425	0.127089	0.073375	0.978095	0.119014	0.0687128	0.622639	0.34758	0.200675	-0.42186	0.0837668	0.0483628	0.564067	0.354861	-0.42186	0.0837668	0.985927	MTR_1g069725	11.5674	0	7.6981	2.78647	1.60877	0.816769	0.140312	0.0810094
Mtr.50349.1.S1_at	MTR_6g005630	polygalacturonase	0.405907	0.49895	0.288069	0.571209	0.55131	0.318299	0.0504083	0.00795252	0.00459139	0.707749	0.184008	0.106237	0.690285	0.0706307	0.0407786	-0.471505	0.0664253	0.0383506	0.485112	0.384202	-0.471505	0.0664253	0.956616	MTR_6g005630	11.7413	0	5.02024	2.2542	1.30146	0.475454	0.194362	0.112215
Mtr.13963.1.S1_at	MTR_4g102400	subtilisin-like serine protease	1.97379	0.234829	0.135578	1.42207	0.445316	0.257103	1.40688	0.0170705	0.00985566	2.271	0.0801081	0.0462504	2.01011	0.415201	0.239716	0.664738	0.0817721	0.0472111	1.81677	0.434379	0.664738	0.0817721	1.15203	MTR_4g102400	11.7533	0	15.3795	8.08076	4.66543	0.993439	0.38821	0.224133
Mtr.37525.1.S1_at	MTR_8g087710	major intrinsic protein (MIP) family transporter	2.0739	0.0455533	0.0263002	1.81214	0.388051	0.224041	0.894218	0.0536027	0.0309476	2.46924	0.0844256	0.0487431	1.99739	0.12048	0.0695594	0.652922	0.0790339	0.0456302	1.84938	0.564746	0.652922	0.0790339	1.19646	MTR_8g087710	13.1663	0	73.623	39.9637	23.0731	3.09782	2.98995	1.72625
Mtr.45869.1.S1_at	MTR_5g075400	hypothetical protein	1.64273	0.0911602	0.0526314	0.958272	0.568634	0.328301	0.341656	0.0463953	0.0267863	1.86073	0.0699219	0.0403694	1.50901	0.352408	0.203463	0.0412978	0.0994722	0.0574303	1.26248	0.623182	0.0412978	0.0994722	1.22118	MTR_5g075400	15.5335	0	14.2744	6.49559	3.75023	0.743781	0.29736	0.171681
Mtr.48926.1.S1_x_at	MTR_7g077110	Ripening related protein family	1.52293	0.163407	0.0943432	1.01955	0.606757	0.350311	0.70689	0.126172	0.0728456	1.79734	0.115178	0.0664981	1.25358	0.232528	0.13425	-0.673583	0.198844	0.114803	1.26006	0.472167	-0.673583	0.198844	1.93364	MTR_7g077110	16.836	0	19.4366	9.56265	5.521	0.95523	0.374161	0.216022
Mtr.35511.1.S1_at	MTR_5g045470	inhibitor of trypsin and hageman factor-like protein	2.80928	0.152821	0.0882315	2.4449	0.422834	0.244123	2.03893	0.0891889	0.0514932	2.90239	0.0903985	0.0521916	2.65929	0.0408938	0.02361	0.807061	0.340702	0.196704	2.57096	0.364503	0.807061	0.340702	1.7639	MTR_5g045470	20.2271	0	124.569	63.2731	36.5307	5.99607	0.428131	0.247181
Mtr.16297.1.S1_at	MTR_7g076920	Ripening related protein family	0.90667	0.137222	0.0792253	1.03378	0.579201	0.334402	0.605791	0.00716727	0.00413803	2.29771	0.0813645	0.0469758	1.56724	0.259153	0.149622	0.0966117	0.0551803	0.0318584	1.28224	0.66411	0.0966117	0.0551803	1.18563	MTR_7g076920	22.0286	0	10.3526	4.02209	2.32216	0.48042	0.0335618	0.0193769
Mtr.44070.1.S1_at	MTR_4g081190	ABC transporter B family protein	1.25433	0.0768145	0.0443488	0.716714	0.340959	0.196853	0.207583	0.0493576	0.0284966	1.63074	0.1295	0.0747671	1.265	0.18507	0.10685	-0.498312	0.0996318	0.0575225	1.01487	0.539223	-0.498312	0.0996318	1.51319	MTR_4g081190	22.8713	0	46.9546	21.4332	12.3745	1.91472	0.167081	0.0964644
Mtr.36021.1.S1_at	MTR_6g043700	alginate lyase	0.170371	0.213172	0.123075	0.778373	0.66311	0.382846	0.00210241	0.0311609	0.0179907	2.01665	0.060372	0.0348558	1.31866	0.18047	0.104194	-0.563865	0.208933	0.120627	0.857232	0.81696	-0.563865	0.208933	1.4211	MTR_6g043700	25.0326	0	11.7163	5.51287	3.18286	0.29032	0.217586	0.125624
Mtr.29593.1.S1_at	MTR_5g018610	hypothetical protein	2.3798	0.0793999	0.0458416	1.41136	0.382967	0.221106	1.0403	0.0164457	0.00949494	2.41609	0.102584	0.0592267	1.98283	0.182817	0.10555	0.463426	0.0788586	0.045529	1.84608	0.585206	0.463426	0.0788586	1.38265	MTR_5g018610	25.2741	0	53.8623	32.3037	18.6505	2.08646	0.0153735	0.00887592
Mtr.23217.1.S1_at	MTR_3g057980	cytochrome P450 family 71 protein	1.40355	0.0552479	0.0318974	1.51766	0.357987	0.206684	0.795313	0.00740239	0.00427377	1.63271	0.141174	0.0815067	1.53397	0.0785165	0.0453315	0.455514	0.121134	0.0699367	1.37664	0.344481	0.455514	0.121134	0.921126	MTR_3g057980	27.2602	0	9.3125	4.76098	2.74875	0.493634	0.150516	0.0869002
Mtr.48947.1.S1_x_at	MTR_7g077050	Ripening related protein family	0.98141	0.138684	0.0800693	0.669781	0.629104	0.363214	0.495591	0.0888584	0.0513024	1.54788	0.150587	0.0869417	1.10048	0.271681	0.156855	-0.972341	0.0735412	0.0424591	0.959029	0.465669	-0.972341	0.0735412	1.93137	MTR_7g077050	33.3313	0	9.48196	3.88837	2.24495	0.188889	0.16677	0.0962846
Mtr.18214.1.S1_at	MTR_8g075990	glycosyl hydrolase family 9 protein	0.582086	0.106346	0.0613991	0.156873	0.539797	0.311652	-0.550461	0.0530988	0.0306566	0.577755	0.104717	0.0604585	0.410003	0.0597909	0.0345203	-0.728802	0.0732296	0.0422791	0.235251	0.486605	-0.728802	0.0732296	0.964054	MTR_8g075990	38.995	0	3.866	1.49329	0.86215	0.0990344	0.00691848	0.00399439
Mtr.42981.1.S1_s_at	MTR_6g006990	carbonic anhydrase family protein	0.598261	0.198662	0.114697	0.627526	0.494959	0.285765	0.203983	0.482429	0.27853	1.3526	0.179683	0.10374	0.858659	0.347014	0.200349	-0.56192	0.0661302	0.0381803	0.728206	0.497562	-0.56192	0.0661302	1.29013	MTR_6g006990	51.4564	2.27659e-14	2.82291	1.64695	0.950867	0.0264256	0.0687533	0.0396947
Mtr.46524.1.S1_at	MTR_8g022270	ABC transporter B family-like protein	2.2861	0.101087	0.0583624	1.62485	0.541812	0.312815	0.615177	0.0869725	0.0502136	2.2559	0.0990733	0.0572	1.86669	0.172274	0.0994627	-0.11828	0.0884269	0.0510533	1.72974	0.669586	-0.11828	0.0884269	1.84802	MTR_8g022270	56.8087	0	23.3814	11.4563	6.61427	0.299537	0.0920281	0.0531324
Mtr.31237.1.S1_at	MTR_3g045440	sigma factor sigb regulation rsbq-like protein	0.83534	0.169929	0.0981088	1.42356	0.351249	0.202794	0.314864	0.0382374	0.0220764	1.52251	0.218221	0.12599	1.17467	0.212495	0.122684	-0.654454	0.0986043	0.0569292	1.05419	0.491884	-0.654454	0.0986043	1.70864	MTR_3g045440	66.8066	0	8.32174	4.10942	2.37257	0.13943	0.0242182	0.0139824
Mtr.33871.1.S1_at	MTR_3g112460	peptide transporter	0.305386	0.174024	0.100473	0.440438	0.387534	0.223743	-0.364009	0.0159968	0.00923578	0.892317	0.281244	0.162377	0.437071	0.0415534	0.0239908	-0.518024	0.0798549	0.0461042	0.342241	0.461921	-0.518024	0.0798549	0.860264	MTR_3g112460	79.0124	0	13.0049	8.47715	4.89428	0.205476	0.0527558	0.0304586
Mtr.16295.1.S1_at	MTR_7g076960	Ripening related protein family	0.316657	0.0790284	0.0456271	0.282556	0.544658	0.314458	-0.143193	0.00188203	0.00108659	1.51902	0.105411	0.0608591	0.575345	0.0196004	0.0113163	-0.642765	0.170593	0.098492	0.510076	0.611979	-0.642765	0.170593	1.15284	MTR_7g076960	111.945	0.116362	0.956765	0.604056	0.348752	0	0	0
Mtr.31225.1.S1_at	MTR_3g079620	serine carboxypeptidase-like protein	1.80946	0.234974	0.135662	1.73149	0.547234	0.315945	-0.0860451	0.00311018	0.00179566	2.13534	0.0777846	0.044909	1.98715	0.315377	0.182083	-0.697486	0.251934	0.145454	1.51548	0.879708	-0.697486	0.251934	2.21296	MTR_3g079620	365.873	0	67.6036	37.0212	21.3742	0.210252	0.049907	0.0288138
Mtr.37152.1.S1_at	MTR_5g031160	legume lectin beta domain protein	2.1331	0.0820509	0.0473721	1.58313	0.576383	0.332775	-0.0303697	0.0201289	0.0116214	2.35813	0.0654227	0.0377718	2.19224	0.272224	0.157169	-0.555247	0.0830618	0.0479557	1.64725	0.941362	-0.555247	0.0830618	2.20249	MTR_5g031160	583.237	0	35.422	19.8636	11.4682	0.0353223	0.0179124	0.0103417

## Sheet: Sheet4
Meta-analysis result			Study 1 Inoculated			Study 2 Inoculated			Study 3 Inoculated			Study 4 Inoculated			Study 4 Inoculated			Study 4 Non-inoculated								RNA seq result			AM-inoculated - RPKM				Non-inoculated- RPKM
